# Supplementary material for: Phosphorylation disrupts long-distance electron transport in cytochrome c
Source: Nat Commun. 2022 Nov 19;13:7100. doi: 10.1038/s41467-022-34809-1 (PMC9675734; doi:10.1038/s41467-022-34809-1)
Supplement: Supplementary file 4 — Source Data [file 41467_2022_34809_MOESM4_ESM.xlsx]

## Sheet: Figure 1a
Figure 1a
Cc1-Y48pCMF Cc		Piezo retraction (nm)	Probe current (nA)	Piezo retraction (nm)	Probe current (nA)	Piezo retraction (nm)	Probe current (nA)	Piezo retraction (nm)	Probe current (nA)	Piezo retraction (nm)	Probe current (nA)	Piezo retraction (nm)	Probe current (nA)	Piezo retraction (nm)	Probe current (nA)	Piezo retraction (nm)	Probe current (nA)	Piezo retraction (nm)	Probe current (nA)	Piezo retraction (nm)	Probe current (nA)	Piezo retraction (nm)	Probe current (nA)	Piezo retraction (nm)	Probe current (nA)	Piezo retraction (nm)	Probe current (nA)	Piezo retraction (nm)	Probe current (nA)	Piezo retraction (nm)	Probe current (nA)	Piezo retraction (nm)	Probe current (nA)	Piezo retraction (nm)	Probe current (nA)	Piezo retraction (nm)	Probe current (nA)	Piezo retraction (nm)	Probe current (nA)	Piezo retraction (nm)	Probe current (nA)	Piezo retraction (nm)	Probe current (nA)	Piezo retraction (nm)	Probe current (nA)	Piezo retraction (nm)	Probe current (nA)	Piezo retraction (nm)	Probe current (nA)
		0	0.44812	0	0.365601	0	0.354919	0	0.303039	0	0.224609	0	0.375671	0	0.378418	0	0.356751	0	0.39093	0	0.374145	0	0.427551	0	0.370178	0	0.361939	0	0.378723	0	0.343323	0	0.394897	0	0.439148	0	0.388184	0	0.376587	0	0.357055	0	0.387878	0	0.332641	0	0.37384	0	0.394898
		0.014663	0.45462	0.014663	0.358887	0.014663	0.385437	0.014663	0.29663	0.014663	0.22644	0.014663	0.380249	0.014663	0.368958	0.014663	0.380555	0.014663	0.3833	0.014663	0.396423	0.014663	0.398559	0.014663	0.377197	0.014663	0.368958	0.014663	0.374756	0.014663	0.344238	0.014663	0.335693	0.014663	0.364685	0.014663	0.378113	0.014663	0.380554	0.014663	0.354003	0.014663	0.38147	0.014663	0.388183	0.014663	0.367737	0.014663	0.397339
		0.029326	0.508575	0.029326	0.385132	0.029326	0.360717	0.029326	0.315857	0.029326	0.236206	0.029326	0.365601	0.029326	0.363159	0.029326	0.348511	0.029326	0.380554	0.029326	0.396118	0.029326	0.371093	0.029326	0.375671	0.029326	0.376282	0.029326	0.356445	0.029326	0.340271	0.029326	0.326538	0.029326	0.436096	0.029326	0.373536	0.029326	0.387878	0.029326	0.344848	0.029326	0.367432	0.029326	0.384216	0.029326	0.368957	0.029326	0.350037
		0.043988	0.445343	0.043988	0.37323	0.043988	0.381164	0.043988	0.294189	0.043988	0.255432	0.043988	0.36499	0.043988	0.349732	0.043988	0.34729	0.043988	0.386352	0.043988	0.37445	0.043988	0.345459	0.043988	0.368652	0.043988	0.370484	0.043988	0.353393	0.043988	0.341492	0.043988	0.317993	0.043988	0.444946	0.043988	0.387268	0.043988	0.395202	0.043988	0.368652	0.043988	0.3656	0.043988	0.362548	0.043988	0.36499	0.043988	0.346985
		0.058651	0.392151	0.058651	0.359803	0.058651	0.348816	0.058651	0.289001	0.058651	0.247192	0.058651	0.366821	0.058651	0.355225	0.058651	0.350342	0.058651	0.381774	0.058651	0.393676	0.058651	0.381469	0.058651	0.361633	0.058651	0.364685	0.058651	0.369873	0.058651	0.339661	0.058651	0.325317	0.058651	0.424499	0.058651	0.336609	0.058651	0.375671	0.058651	0.397949	0.058651	0.359497	0.058651	0.378418	0.058651	0.371704	0.058651	0.339661
		0.073314	0.453247	0.073314	0.386658	0.073314	0.368957	0.073314	0.299377	0.073314	0.243225	0.073314	0.35553	0.073314	0.367127	0.073314	0.365906	0.073314	0.394287	0.073314	0.384216	0.073314	0.355224	0.073314	0.370483	0.073314	0.37323	0.073314	0.370178	0.073314	0.352173	0.073314	0.371704	0.073314	0.531921	0.073314	0.327149	0.073314	0.3656	0.073314	0.342407	0.073314	0.376587	0.073314	0.359497	0.073314	0.364075	0.073314	0.344544
		0.087977	0.440094	0.087977	0.375977	0.087977	0.336303	0.087977	0.303649	0.087977	0.257874	0.087977	0.365601	0.087977	0.367737	0.087977	0.395203	0.087977	0.377502	0.087977	0.354919	0.087977	0.415649	0.087977	0.361023	0.087977	0.368958	0.087977	0.349731	0.087977	0.341797	0.087977	0.353393	0.087977	0.406799	0.087977	0.32074	0.087977	0.353698	0.087977	0.33081	0.087977	0.357361	0.087977	0.343628	0.087977	0.362244	0.087977	0.343933
		0.102639	0.379028	0.102639	0.334473	0.102639	0.337829	0.102639	0.302124	0.102639	0.243225	0.102639	0.35553	0.102639	0.344849	0.102639	0.378418	0.102639	0.392456	0.102639	0.401306	0.102639	0.426941	0.102639	0.363464	0.102639	0.367737	0.102639	0.354004	0.102639	0.354309	0.102639	0.303344	0.102639	0.45227	0.102639	0.30365	0.102639	0.35675	0.102639	0.333557	0.102639	0.35553	0.102639	0.3479	0.102639	0.363159	0.102639	0.397034
		0.117302	0.400848	0.117302	0.384827	0.117302	0.327758	0.117302	0.307617	0.117302	0.263367	0.117302	0.351562	0.117302	0.330811	0.117302	0.383606	0.117302	0.394897	0.117302	0.367126	0.117302	0.415649	0.117302	0.37445	0.117302	0.361023	0.117302	0.3479	0.117302	0.352478	0.117302	0.319519	0.117302	0.407715	0.117302	0.313416	0.117302	0.376282	0.117302	0.331726	0.117302	0.356445	0.117302	0.341186	0.117302	0.357666	0.117302	0.393372
		0.131965	0.37204	0.131965	0.377503	0.131965	0.34851	0.131965	0.303649	0.131965	0.244141	0.131965	0.346985	0.131965	0.352173	0.131965	0.355835	0.131965	0.393676	0.131965	0.354919	0.131965	0.40924	0.131965	0.366821	0.131965	0.372315	0.131965	0.377197	0.131965	0.354004	0.131965	0.313415	0.131965	0.515747	0.131965	0.329285	0.131965	0.355835	0.131965	0.332031	0.131965	0.349121	0.131965	0.3656	0.131965	0.353393	0.131965	0.396423
		0.146628	0.374176	0.146628	0.365601	0.146628	0.345459	0.146628	0.325317	0.146628	0.228272	0.146628	0.353088	0.146628	0.348511	0.146628	0.359497	0.146628	0.397338	0.146628	0.354614	0.146628	0.437622	0.146628	0.365295	0.146628	0.375061	0.146628	0.367737	0.146628	0.347595	0.146628	0.314331	0.146628	0.540771	0.146628	0.345154	0.146628	0.387268	0.146628	0.350036	0.146628	0.380859	0.146628	0.355835	0.146628	0.361023	0.146628	0.391235
		0.16129	0.349945	0.16129	0.358582	0.16129	0.335388	0.16129	0.298767	0.16129	0.220947	0.16129	0.346374	0.16129	0.329895	0.16129	0.36438	0.16129	0.384216	0.16129	0.387573	0.16129	0.411682	0.16129	0.365295	0.16129	0.381165	0.16129	0.378418	0.16129	0.342713	0.16129	0.357666	0.16129	0.542907	0.16129	0.345459	0.16129	0.354614	0.16129	0.297241	0.16129	0.360412	0.16129	0.361633	0.16129	0.354614	0.16129	0.395813
		0.175953	0.361694	0.175953	0.32837	0.175953	0.337829	0.175953	0.299987	0.175953	0.231934	0.175953	0.342102	0.175953	0.32898	0.175953	0.347901	0.175953	0.384826	0.175953	0.376892	0.175953	0.418701	0.175953	0.367126	0.175953	0.373841	0.175953	0.346069	0.175953	0.345764	0.175953	0.370483	0.175953	0.548401	0.175953	0.336914	0.175953	0.352478	0.175953	0.290832	0.175953	0.352783	0.175953	0.357055	0.175953	0.351868	0.175953	0.353699
		0.190616	0.386139	0.190616	0.325318	0.190616	0.355835	0.190616	0.301513	0.190616	0.238037	0.190616	0.338745	0.190616	0.331116	0.190616	0.339356	0.190616	0.369567	0.190616	0.372619	0.190616	0.410766	0.190616	0.36438	0.190616	0.364075	0.190616	0.366211	0.190616	0.417786	0.190616	0.359497	0.190616	0.550537	0.190616	0.336914	0.190616	0.352173	0.190616	0.336608	0.190616	0.38269	0.190616	0.360107	0.190616	0.354309	0.190616	0.336914
		0.205279	0.401031	0.205279	0.341797	0.205279	0.346984	0.205279	0.298156	0.205279	0.223389	0.205279	0.3479	0.205279	0.336914	0.205279	0.365906	0.205279	0.361633	0.205279	0.315857	0.205279	0.39978	0.205279	0.367737	0.205279	0.357056	0.205279	0.34668	0.205279	0.43457	0.205279	0.299682	0.205279	0.549621	0.205279	0.310364	0.205279	0.362243	0.205279	0.332641	0.205279	0.371094	0.205279	0.336608	0.205279	0.346985	0.205279	0.330505
		0.219941	0.398071	0.219941	0.355225	0.219941	0.346374	0.219941	0.284729	0.219941	0.220032	0.219941	0.335083	0.219941	0.327454	0.219941	0.354004	0.219941	0.379333	0.219941	0.339965	0.219941	0.40863	0.219941	0.367126	0.219941	0.361023	0.219941	0.36499	0.219941	0.446777	0.219941	0.356445	0.219941	0.544128	0.219941	0.314942	0.219941	0.350647	0.219941	0.3125	0.219941	0.373535	0.219941	0.330505	0.219941	0.350952	0.219941	0.321045
		0.234604	0.417755	0.234604	0.355835	0.234604	0.341491	0.234604	0.292663	0.234604	0.223389	0.234604	0.344238	0.234604	0.317383	0.234604	0.347596	0.234604	0.364685	0.234604	0.343322	0.234604	0.397949	0.234604	0.362549	0.234604	0.361023	0.234604	0.367432	0.234604	0.427857	0.234604	0.354614	0.234604	0.525818	0.234604	0.331116	0.234604	0.350342	0.234604	0.323486	0.234604	0.378723	0.234604	0.3302	0.234604	0.350952	0.234604	0.329285
		0.249267	0.394165	0.249267	0.33783	0.249267	0.340576	0.249267	0.283813	0.249267	0.250855	0.249267	0.341797	0.249267	0.305786	0.249267	0.343018	0.249267	0.364379	0.249267	0.340576	0.249267	0.379943	0.249267	0.367737	0.249267	0.357666	0.249267	0.34668	0.249267	0.426941	0.249267	0.357666	0.249267	0.506286	0.249267	0.299378	0.249267	0.34729	0.249267	0.332641	0.249267	0.378113	0.249267	0.333862	0.249267	0.342102	0.249267	0.328674
		0.26393	0.378021	0.26393	0.343628	0.26393	0.340271	0.26393	0.277099	0.26393	0.224609	0.26393	0.341186	0.26393	0.370178	0.26393	0.299988	0.26393	0.363464	0.26393	0.30487	0.26393	0.388183	0.26393	0.359802	0.26393	0.364685	0.26393	0.355835	0.26393	0.439148	0.26393	0.337524	0.26393	0.507507	0.26393	0.30365	0.26393	0.343017	0.26393	0.307922	0.26393	0.378723	0.26393	0.329895	0.26393	0.352173	0.26393	0.368347
		0.278592	0.379944	0.278592	0.338135	0.278592	0.339965	0.278592	0.280456	0.278592	0.22522	0.278592	0.315857	0.278592	0.310669	0.278592	0.289612	0.278592	0.3656	0.278592	0.32257	0.278592	0.40039	0.278592	0.360412	0.278592	0.349732	0.278592	0.35553	0.278592	0.427246	0.278592	0.327453	0.278592	0.542907	0.278592	0.31128	0.278592	0.344848	0.278592	0.30426	0.278592	0.357666	0.278592	0.314636	0.278592	0.349426	0.278592	0.343323
		0.293255	0.368316	0.293255	0.335389	0.293255	0.340881	0.293255	0.33844	0.293255	0.223999	0.293255	0.305786	0.293255	0.316468	0.293255	0.265198	0.293255	0.368652	0.293255	0.315857	0.293255	0.393676	0.293255	0.355835	0.293255	0.357056	0.293255	0.358887	0.293255	0.418396	0.293255	0.336914	0.293255	0.524902	0.293255	0.310364	0.293255	0.344238	0.293255	0.310058	0.293255	0.370483	0.293255	0.327758	0.293255	0.355835	0.293255	0.327454
		0.307918	0.372375	0.307918	0.334778	0.307918	0.341491	0.307918	0.284423	0.307918	0.22644	0.307918	0.323791	0.307918	0.301209	0.307918	0.263672	0.307918	0.3656	0.307918	0.319519	0.307918	0.41687	0.307918	0.352783	0.307918	0.362244	0.307918	0.357971	0.307918	0.442505	0.307918	0.330505	0.307918	0.528259	0.307918	0.310364	0.307918	0.33844	0.307918	0.314941	0.307918	0.365295	0.307918	0.339965	0.307918	0.350342	0.307918	0.329285
		0.322581	0.368561	0.322581	0.33844	0.322581	0.379943	0.322581	0.285339	0.322581	0.250855	0.322581	0.322876	0.322581	0.281677	0.322581	0.278626	0.322581	0.353393	0.322581	0.33905	0.322581	0.380859	0.322581	0.344543	0.322581	0.355835	0.322581	0.355225	0.322581	0.397339	0.322581	0.333557	0.322581	0.531311	0.322581	0.30304	0.322581	0.342102	0.322581	0.29541	0.322581	0.363159	0.322581	0.323791	0.322581	0.349731	0.322581	0.382996
		0.337243	0.368316	0.337243	0.349732	0.337243	0.345153	0.337243	0.284729	0.337243	0.218201	0.337243	0.349121	0.337243	0.31128	0.337243	0.280152	0.337243	0.351562	0.337243	0.357055	0.337243	0.375976	0.337243	0.345154	0.337243	0.348206	0.337243	0.3479	0.337243	0.369568	0.337243	0.319213	0.337243	0.532532	0.337243	0.300293	0.337243	0.338745	0.337243	0.336914	0.337243	0.360107	0.337243	0.305175	0.337243	0.34729	0.337243	0.323181
		0.351906	0.368194	0.351906	0.32074	0.351906	0.357971	0.351906	0.268554	0.351906	0.235596	0.351906	0.332947	0.351906	0.297241	0.351906	0.269165	0.351906	0.350647	0.351906	0.329895	0.351906	0.369262	0.351906	0.345764	0.351906	0.344849	0.351906	0.332336	0.351906	0.37384	0.351906	0.317382	0.351906	0.541076	0.351906	0.298768	0.351906	0.331726	0.351906	0.288391	0.351906	0.355224	0.351906	0.293884	0.351906	0.349426	0.351906	0.325012
		0.366569	0.367584	0.366569	0.321045	0.366569	0.333252	0.366569	0.274353	0.366569	0.211487	0.366569	0.312805	0.366569	0.290528	0.366569	0.261536	0.366569	0.354614	0.366569	0.342102	0.366569	0.393676	0.366569	0.34729	0.366569	0.339356	0.366569	0.314331	0.366569	0.365601	0.366569	0.273742	0.366569	0.519409	0.366569	0.304261	0.366569	0.333862	0.366569	0.292968	0.366569	0.357361	0.366569	0.323486	0.366569	0.350952	0.366569	0.326538
		0.381232	0.36618	0.381232	0.330201	0.381232	0.310974	0.381232	0.284423	0.381232	0.209961	0.381232	0.315552	0.381232	0.283814	0.381232	0.277405	0.381232	0.352783	0.381232	0.317993	0.381232	0.37384	0.381232	0.346374	0.381232	0.32837	0.381232	0.317993	0.381232	0.375977	0.381232	0.26062	0.381232	0.484924	0.381232	0.332337	0.381232	0.332947	0.381232	0.289306	0.381232	0.356445	0.381232	0.296936	0.381232	0.34729	0.381232	0.348206
		0.395894	0.342651	0.395894	0.295105	0.395894	0.353393	0.395894	0.283508	0.395894	0.209656	0.395894	0.308227	0.395894	0.32013	0.395894	0.274659	0.395894	0.343017	0.395894	0.342712	0.395894	0.35614	0.395894	0.342407	0.395894	0.340271	0.395894	0.311279	0.395894	0.368042	0.395894	0.258789	0.395894	0.448303	0.395894	0.315247	0.395894	0.317993	0.395894	0.289306	0.395894	0.358887	0.395894	0.29541	0.395894	0.344543	0.395894	0.34668
		0.410557	0.35495	0.410557	0.32959	0.410557	0.324401	0.410557	0.258789	0.410557	0.214233	0.410557	0.334167	0.410557	0.307007	0.410557	0.263977	0.410557	0.285949	0.410557	0.338134	0.410557	0.368042	0.410557	0.345154	0.410557	0.348206	0.410557	0.319519	0.410557	0.382385	0.410557	0.259704	0.410557	0.445862	0.410557	0.282898	0.410557	0.327453	0.410557	0.297851	0.410557	0.365906	0.410557	0.290222	0.410557	0.343628	0.410557	0.332031
		0.42522	0.388733	0.42522	0.325623	0.42522	0.310974	0.42522	0.263366	0.42522	0.206909	0.42522	0.325928	0.42522	0.314942	0.42522	0.271302	0.42522	0.281677	0.42522	0.319519	0.42522	0.369873	0.42522	0.343628	0.42522	0.340577	0.42522	0.31189	0.42522	0.386047	0.42522	0.253295	0.42522	0.417175	0.42522	0.302124	0.42522	0.319519	0.42522	0.283813	0.42522	0.357971	0.42522	0.319824	0.42522	0.335693	0.42522	0.32959
		0.439883	0.358093	0.439883	0.307007	0.439883	0.30487	0.439883	0.270385	0.439883	0.215454	0.439883	0.321655	0.439883	0.285034	0.439883	0.269776	0.439883	0.274047	0.439883	0.280456	0.439883	0.374145	0.439883	0.334472	0.439883	0.344544	0.439883	0.314331	0.439883	0.359192	0.439883	0.264282	0.439883	0.376282	0.439883	0.305176	0.439883	0.326233	0.439883	0.283203	0.439883	0.34668	0.439883	0.319824	0.439883	0.337219	0.439883	0.324097
		0.454545	0.380432	0.454545	0.317994	0.454545	0.292053	0.454545	0.261535	0.454545	0.205689	0.454545	0.331116	0.454545	0.2771	0.454545	0.248108	0.454545	0.280151	0.454545	0.288696	0.454545	0.338745	0.454545	0.336303	0.454545	0.334168	0.454545	0.315552	0.454545	0.370178	0.454545	0.301818	0.454545	0.413208	0.454545	0.317383	0.454545	0.325317	0.454545	0.284423	0.454545	0.360718	0.454545	0.304565	0.454545	0.332642	0.454545	0.351563
		0.469208	0.357422	0.469208	0.290223	0.469208	0.300293	0.469208	0.246887	0.469208	0.244141	0.469208	0.314636	0.469208	0.267945	0.469208	0.252381	0.469208	0.282287	0.469208	0.297546	0.469208	0.334167	0.469208	0.335388	0.469208	0.32959	0.469208	0.321655	0.469208	0.360108	0.469208	0.267334	0.469208	0.368347	0.469208	0.327454	0.469208	0.323486	0.469208	0.281982	0.469208	0.355835	0.469208	0.281066	0.469208	0.337524	0.469208	0.356445
		0.483871	0.363647	0.483871	0.304871	0.483871	0.29663	0.483871	0.25299	0.483871	0.248413	0.483871	0.325623	0.483871	0.270081	0.483871	0.248414	0.483871	0.281677	0.483871	0.283813	0.483871	0.336914	0.483871	0.332641	0.483871	0.331726	0.483871	0.307007	0.483871	0.360413	0.483871	0.315551	0.483871	0.327453	0.483871	0.301819	0.483871	0.309448	0.483871	0.31311	0.483871	0.37323	0.483871	0.291748	0.483871	0.331421	0.483871	0.323792
		0.498534	0.375671	0.498534	0.325318	0.498534	0.295105	0.498534	0.255432	0.498534	0.229797	0.498534	0.310059	0.498534	0.262757	0.498534	0.252991	0.498534	0.283813	0.498534	0.274963	0.498534	0.330505	0.498534	0.329284	0.498534	0.340882	0.498534	0.298462	0.498534	0.415955	0.498534	0.303955	0.498534	0.437011	0.498534	0.322571	0.498534	0.322876	0.498534	0.26947	0.498534	0.345459	0.498534	0.26123	0.498534	0.333252	0.498534	0.333252
		0.513196	0.372375	0.513196	0.306092	0.513196	0.299682	0.513196	0.252075	0.513196	0.206299	0.513196	0.319519	0.513196	0.263672	0.513196	0.252686	0.513196	0.276184	0.513196	0.271301	0.513196	0.314636	0.513196	0.325622	0.513196	0.325013	0.513196	0.301514	0.513196	0.368042	0.513196	0.331115	0.513196	0.48706	0.513196	0.308533	0.513196	0.307007	0.513196	0.310669	0.513196	0.333862	0.513196	0.256347	0.513196	0.328369	0.513196	0.353699
		0.527859	0.372436	0.527859	0.317383	0.527859	0.306701	0.527859	0.245971	0.527859	0.21759	0.527859	0.309143	0.527859	0.263367	0.527859	0.257874	0.527859	0.281066	0.527859	0.298767	0.527859	0.317382	0.527859	0.324096	0.527859	0.322571	0.527859	0.301514	0.527859	0.387268	0.527859	0.328674	0.527859	0.355835	0.527859	0.278626	0.527859	0.305786	0.527859	0.306701	0.527859	0.342712	0.527859	0.269775	0.527859	0.331116	0.527859	0.357666
		0.542522	0.358154	0.542522	0.32074	0.542522	0.307006	0.542522	0.25299	0.542522	0.228577	0.542522	0.293579	0.542522	0.270081	0.542522	0.247498	0.542522	0.270996	0.542522	0.282898	0.542522	0.314331	0.542522	0.318908	0.542522	0.327454	0.542522	0.296631	0.542522	0.377503	0.542522	0.318603	0.542522	0.366516	0.542522	0.287171	0.542522	0.299377	0.542522	0.303344	0.542522	0.361938	0.542522	0.252685	0.542522	0.326233	0.542522	0.337219
		0.557185	0.370147	0.557185	0.320435	0.557185	0.305481	0.557185	0.283813	0.557185	0.267639	0.557185	0.284729	0.557185	0.255432	0.557185	0.246277	0.557185	0.26947	0.557185	0.244445	0.557185	0.310669	0.557185	0.326233	0.557185	0.321656	0.557185	0.292664	0.557185	0.377197	0.557185	0.319824	0.557185	0.498657	0.557185	0.28595	0.557185	0.292663	0.557185	0.265197	0.557185	0.330505	0.557185	0.248413	0.557185	0.323791	0.557185	0.327759
		0.571847	0.366333	0.571847	0.32013	0.571847	0.299987	0.571847	0.237732	0.571847	0.259094	0.571847	0.295715	0.571847	0.240479	0.571847	0.238038	0.571847	0.310669	0.571847	0.301513	0.571847	0.331115	0.571847	0.315857	0.571847	0.322876	0.571847	0.289307	0.571847	0.390625	0.571847	0.319824	0.571847	0.370178	0.571847	0.316468	0.571847	0.276184	0.571847	0.259399	0.571847	0.330505	0.571847	0.241088	0.571847	0.3302	0.571847	0.314942
		0.58651	0.357239	0.58651	0.307007	0.58651	0.296325	0.58651	0.238342	0.58651	0.201416	0.58651	0.288696	0.58651	0.258789	0.58651	0.242005	0.58651	0.308532	0.58651	0.309143	0.58651	0.301818	0.58651	0.318908	0.58651	0.330506	0.58651	0.289917	0.58651	0.334778	0.58651	0.303344	0.58651	0.377502	0.58651	0.292359	0.58651	0.282898	0.58651	0.262451	0.58651	0.324707	0.58651	0.268554	0.58651	0.325317	0.58651	0.313721
		0.601173	0.3255	0.601173	0.296936	0.601173	0.310363	0.601173	0.238037	0.601173	0.20874	0.601173	0.280762	0.601173	0.258179	0.601173	0.255738	0.601173	0.315246	0.601173	0.285339	0.601173	0.284118	0.601173	0.311584	0.601173	0.314637	0.601173	0.283813	0.601173	0.339966	0.601173	0.310363	0.601173	0.361023	0.601173	0.28656	0.601173	0.281677	0.601173	0.270385	0.601173	0.316467	0.601173	0.237732	0.601173	0.322876	0.601173	0.290527
		0.615836	0.327362	0.615836	0.313721	0.615836	0.305175	0.615836	0.242614	0.615836	0.209961	0.615836	0.279846	0.615836	0.248413	0.615836	0.247803	0.615836	0.308227	0.615836	0.282898	0.615836	0.336914	0.615836	0.310974	0.615836	0.302735	0.615836	0.279541	0.615836	0.338745	0.615836	0.287475	0.615836	0.347595	0.615836	0.286255	0.615836	0.285339	0.615836	0.26062	0.615836	0.344543	0.615836	0.262146	0.615836	0.319824	0.615836	0.311279
		0.630499	0.328705	0.630499	0.301209	0.630499	0.28656	0.630499	0.228881	0.630499	0.203247	0.630499	0.269165	0.630499	0.256653	0.630499	0.242005	0.630499	0.257568	0.630499	0.283203	0.630499	0.327758	0.630499	0.312195	0.630499	0.294495	0.630499	0.292053	0.630499	0.365296	0.630499	0.334777	0.630499	0.345459	0.630499	0.284424	0.630499	0.280151	0.630499	0.283813	0.630499	0.317078	0.630499	0.240173	0.630499	0.32074	0.630499	0.291443
		0.645161	0.325775	0.645161	0.32013	0.645161	0.306396	0.645161	0.251159	0.645161	0.198364	0.645161	0.266113	0.645161	0.248413	0.645161	0.232239	0.645161	0.253295	0.645161	0.302429	0.645161	0.371093	0.645161	0.310669	0.645161	0.298462	0.645161	0.280151	0.645161	0.334473	0.645161	0.343017	0.645161	0.309753	0.645161	0.295105	0.645161	0.280456	0.645161	0.25238	0.645161	0.321045	0.645161	0.25299	0.645161	0.319519	0.645161	0.296936
		0.659824	0.352325	0.659824	0.31128	0.659824	0.312194	0.659824	0.219421	0.659824	0.204468	0.659824	0.266724	0.659824	0.24231	0.659824	0.219422	0.659824	0.252685	0.659824	0.285339	0.659824	0.377197	0.659824	0.306396	0.659824	0.295105	0.659824	0.260925	0.659824	0.328064	0.659824	0.295715	0.659824	0.32196	0.659824	0.261536	0.659824	0.27893	0.659824	0.246582	0.659824	0.315857	0.659824	0.255737	0.659824	0.324097	0.659824	0.312195
		0.674487	0.324737	0.674487	0.271912	0.674487	0.300903	0.674487	0.221557	0.674487	0.196838	0.674487	0.283203	0.674487	0.229492	0.674487	0.23285	0.674487	0.252075	0.674487	0.224914	0.674487	0.371093	0.674487	0.306396	0.674487	0.292054	0.674487	0.317993	0.674487	0.337219	0.674487	0.293274	0.674487	0.368652	0.674487	0.253296	0.674487	0.276489	0.674487	0.246276	0.674487	0.308838	0.674487	0.244751	0.674487	0.317993	0.674487	0.294495
		0.68915	0.303406	0.68915	0.287171	0.68915	0.293884	0.68915	0.231933	0.68915	0.197754	0.68915	0.279541	0.68915	0.247193	0.68915	0.222168	0.68915	0.247802	0.68915	0.240173	0.68915	0.378418	0.68915	0.30426	0.68915	0.285035	0.68915	0.317383	0.68915	0.32013	0.68915	0.269165	0.68915	0.328064	0.68915	0.24292	0.68915	0.278015	0.68915	0.240783	0.68915	0.302734	0.68915	0.245361	0.68915	0.305786	0.68915	0.292969
		0.703812	0.329162	0.703812	0.321961	0.703812	0.285644	0.703812	0.205383	0.703812	0.207825	0.703812	0.286865	0.703812	0.252075	0.703812	0.193177	0.703812	0.244445	0.703812	0.234069	0.703812	0.35736	0.703812	0.303344	0.703812	0.306397	0.703812	0.325317	0.703812	0.334473	0.703812	0.287475	0.703812	0.323791	0.703812	0.255433	0.703812	0.265198	0.703812	0.232238	0.703812	0.301514	0.703812	0.24414	0.703812	0.313415	0.703812	0.304566
		0.718475	0.330475	0.718475	0.313111	0.718475	0.292663	0.718475	0.197753	0.718475	0.221558	0.718475	0.275879	0.718475	0.241699	0.718475	0.185242	0.718475	0.234985	0.718475	0.238342	0.718475	0.324707	0.718475	0.298462	0.718475	0.296021	0.718475	0.281982	0.718475	0.318604	0.718475	0.270996	0.718475	0.345154	0.718475	0.291138	0.718475	0.263977	0.718475	0.233459	0.718475	0.297851	0.718475	0.247497	0.718475	0.316772	0.718475	0.326233
		0.733138	0.329162	0.733138	0.297852	0.733138	0.290527	0.733138	0.176391	0.733138	0.21759	0.733138	0.307007	0.733138	0.240174	0.733138	0.195008	0.733138	0.229492	0.733138	0.207214	0.733138	0.294189	0.733138	0.295715	0.733138	0.297852	0.733138	0.296936	0.733138	0.308533	0.733138	0.274658	0.733138	0.289306	0.733138	0.275269	0.733138	0.278015	0.733138	0.234375	0.733138	0.298462	0.733138	0.244751	0.733138	0.309143	0.733138	0.324402
		0.747801	0.33725	0.747801	0.310059	0.747801	0.306396	0.747801	0.204467	0.747801	0.161133	0.747801	0.281372	0.747801	0.239868	0.747801	0.194703	0.747801	0.239868	0.747801	0.239563	0.747801	0.3125	0.747801	0.299377	0.747801	0.28595	0.747801	0.309753	0.747801	0.30426	0.747801	0.267944	0.747801	0.286865	0.747801	0.277405	0.747801	0.279236	0.747801	0.217285	0.747801	0.29541	0.747801	0.25238	0.747801	0.307617	0.747801	0.337219
		0.762463	0.324463	0.762463	0.296326	0.762463	0.300293	0.762463	0.198669	0.762463	0.158081	0.762463	0.297241	0.762463	0.227661	0.762463	0.194092	0.762463	0.228271	0.762463	0.238952	0.762463	0.280761	0.762463	0.299377	0.762463	0.293274	0.762463	0.308227	0.762463	0.319519	0.762463	0.274047	0.762463	0.348511	0.762463	0.287171	0.762463	0.277099	0.762463	0.231933	0.762463	0.307617	0.762463	0.246582	0.762463	0.31189	0.762463	0.314942
		0.777126	0.360962	0.777126	0.281678	0.777126	0.26947	0.777126	0.184326	0.777126	0.16449	0.777126	0.267639	0.777126	0.220337	0.777126	0.191346	0.777126	0.22583	0.777126	0.247802	0.777126	0.30487	0.777126	0.278625	0.777126	0.283509	0.777126	0.300903	0.777126	0.326233	0.777126	0.264282	0.777126	0.382385	0.777126	0.26001	0.777126	0.271606	0.777126	0.228881	0.777126	0.303955	0.777126	0.239868	0.777126	0.299683	0.777126	0.308533
		0.791789	0.318115	0.791789	0.278321	0.791789	0.277099	0.791789	0.208129	0.791789	0.152588	0.791789	0.282898	0.791789	0.213928	0.791789	0.191651	0.791789	0.219726	0.791789	0.23468	0.791789	0.332031	0.791789	0.270691	0.791789	0.314026	0.791789	0.268555	0.791789	0.341492	0.791789	0.285339	0.791789	0.298462	0.791789	0.26886	0.791789	0.264587	0.791789	0.216674	0.791789	0.307007	0.791789	0.229187	0.791789	0.297241	0.791789	0.28656
		0.806452	0.326843	0.806452	0.274353	0.806452	0.269165	0.806452	0.176391	0.806452	0.163574	0.806452	0.274963	0.806452	0.253296	0.806452	0.189515	0.806452	0.216064	0.806452	0.216369	0.806452	0.308227	0.806452	0.260925	0.806452	0.32959	0.806452	0.219116	0.806452	0.344544	0.806452	0.253295	0.806452	0.376892	0.806452	0.246277	0.806452	0.261535	0.806452	0.227966	0.806452	0.300903	0.806452	0.216064	0.806452	0.296936	0.806452	0.293579
		0.821114	0.34259	0.821114	0.28595	0.821114	0.269165	0.821114	0.191955	0.821114	0.157471	0.821114	0.283813	0.821114	0.211792	0.821114	0.194397	0.821114	0.220642	0.821114	0.219116	0.821114	0.289611	0.821114	0.281372	0.821114	0.31189	0.821114	0.237732	0.821114	0.29419	0.821114	0.251159	0.821114	0.282593	0.821114	0.258484	0.821114	0.265808	0.821114	0.235595	0.821114	0.292358	0.821114	0.218505	0.821114	0.303039	0.821114	0.284729
		0.835777	0.325256	0.835777	0.288392	0.835777	0.286865	0.835777	0.152282	0.835777	0.179749	0.835777	0.256042	0.835777	0.206299	0.835777	0.194092	0.835777	0.220642	0.835777	0.204773	0.835777	0.274047	0.835777	0.274963	0.835777	0.315552	0.835777	0.179443	0.835777	0.291443	0.835777	0.251464	0.835777	0.271606	0.835777	0.266724	0.835777	0.263061	0.835777	0.250244	0.835777	0.28656	0.835777	0.231933	0.835777	0.299683	0.835777	0.281067
		0.85044	0.323028	0.85044	0.255433	0.85044	0.261535	0.85044	0.166015	0.85044	0.167847	0.85044	0.255127	0.85044	0.20874	0.85044	0.188599	0.85044	0.260315	0.85044	0.181274	0.85044	0.270691	0.85044	0.279541	0.85044	0.323487	0.85044	0.170288	0.85044	0.293274	0.85044	0.223388	0.85044	0.291137	0.85044	0.263672	0.85044	0.253296	0.85044	0.234375	0.85044	0.290832	0.85044	0.210571	0.85044	0.304565	0.85044	0.274353
		0.865103	0.294433	0.865103	0.266724	0.865103	0.276794	0.865103	0.159301	0.865103	0.158081	0.865103	0.249023	0.865103	0.209046	0.865103	0.177002	0.865103	0.249939	0.865103	0.165405	0.865103	0.258789	0.865103	0.279236	0.865103	0.310364	0.865103	0.204163	0.865103	0.285339	0.865103	0.263061	0.865103	0.285949	0.865103	0.252381	0.865103	0.254516	0.865103	0.203857	0.865103	0.283813	0.865103	0.21759	0.865103	0.289917	0.865103	0.215759
		0.879765	0.330353	0.879765	0.258789	0.879765	0.276794	0.879765	0.155944	0.879765	0.142517	0.879765	0.250549	0.879765	0.20874	0.879765	0.194092	0.879765	0.2182	0.879765	0.161438	0.879765	0.281066	0.879765	0.267029	0.879765	0.29419	0.879765	0.15686	0.879765	0.275269	0.879765	0.21698	0.879765	0.298462	0.879765	0.265809	0.879765	0.25299	0.879765	0.205993	0.879765	0.285339	0.879765	0.200805	0.879765	0.29541	0.879765	0.209656
		0.894428	0.299042	0.894428	0.254212	0.894428	0.252685	0.894428	0.162963	0.894428	0.140381	0.894428	0.250854	0.894428	0.205689	0.894428	0.180359	0.894428	0.204162	0.894428	0.164489	0.894428	0.280151	0.894428	0.258178	0.894428	0.313416	0.894428	0.184326	0.894428	0.2771	0.894428	0.224304	0.894428	0.290832	0.894428	0.244446	0.894428	0.238952	0.894428	0.204773	0.894428	0.271912	0.894428	0.198974	0.894428	0.288696	0.894428	0.236817
		0.909091	0.279754	0.909091	0.273133	0.909091	0.249633	0.909091	0.149841	0.909091	0.1474	0.909091	0.263977	0.909091	0.198364	0.909091	0.170899	0.909091	0.20874	0.909091	0.170898	0.909091	0.269775	0.909091	0.266723	0.909091	0.278016	0.909091	0.180054	0.909091	0.267029	0.909091	0.222778	0.909091	0.291137	0.909091	0.191346	0.909091	0.236511	0.909091	0.205993	0.909091	0.276489	0.909091	0.196228	0.909091	0.284424	0.909091	0.235901
		0.923754	0.281097	0.923754	0.263062	0.923754	0.211792	0.923754	0.148315	0.923754	0.148926	0.923754	0.256348	0.923754	0.194092	0.923754	0.180054	0.923754	0.212707	0.923754	0.161438	0.923754	0.257568	0.923754	0.267639	0.923754	0.270386	0.923754	0.15564	0.923754	0.266113	0.923754	0.214538	0.923754	0.306701	0.923754	0.242615	0.923754	0.241394	0.923754	0.202636	0.923754	0.272522	0.923754	0.180969	0.923754	0.272522	0.923754	0.227356
		0.938416	0.269775	0.938416	0.250245	0.938416	0.210876	0.938416	0.164489	0.938416	0.140686	0.938416	0.247192	0.938416	0.193482	0.938416	0.176087	0.938416	0.204773	0.938416	0.170288	0.938416	0.278015	0.938416	0.263366	0.938416	0.282288	0.938416	0.166626	0.938416	0.266419	0.938416	0.233764	0.938416	0.309753	0.938416	0.220337	0.938416	0.23529	0.938416	0.198364	0.938416	0.274658	0.938416	0.182495	0.938416	0.275574	0.938416	0.206604
		0.953079	0.270111	0.953079	0.247498	0.953079	0.213317	0.953079	0.137634	0.953079	0.144653	0.953079	0.256042	0.953079	0.186768	0.953079	0.175476	0.953079	0.197753	0.953079	0.162658	0.953079	0.279541	0.953079	0.264892	0.953079	0.278626	0.953079	0.166626	0.953079	0.257874	0.953079	0.2182	0.953079	0.294494	0.953079	0.235901	0.953079	0.236511	0.953079	0.194091	0.953079	0.268249	0.953079	0.179443	0.953079	0.275268	0.953079	0.195313
		0.967742	0.24353	0.967742	0.260315	0.967742	0.213317	0.967742	0.138244	0.967742	0.135498	0.967742	0.226135	0.967742	0.192566	0.967742	0.167542	0.967742	0.194702	0.967742	0.15686	0.967742	0.257568	0.967742	0.268249	0.967742	0.272217	0.967742	0.161743	0.967742	0.257263	0.967742	0.21759	0.967742	0.280761	0.967742	0.230408	0.967742	0.23468	0.967742	0.205078	0.967742	0.252685	0.967742	0.182495	0.967742	0.265503	0.967742	0.195618
		0.982405	0.302002	0.982405	0.250245	0.982405	0.226745	0.982405	0.142212	0.982405	0.149536	0.982405	0.240784	0.982405	0.195618	0.982405	0.168763	0.982405	0.194702	0.982405	0.156555	0.982405	0.23529	0.982405	0.261535	0.982405	0.265809	0.982405	0.153809	0.982405	0.250855	0.982405	0.195312	0.982405	0.290222	0.982405	0.212708	0.982405	0.230102	0.982405	0.187378	0.982405	0.252075	0.982405	0.172729	0.982405	0.26886	0.982405	0.189209
		0.997067	0.252502	0.997067	0.233155	0.997067	0.205688	0.997067	0.149536	0.997067	0.135498	0.997067	0.233765	0.997067	0.185852	0.997067	0.162049	0.997067	0.192871	0.997067	0.151977	0.997067	0.212707	0.997067	0.261841	0.997067	0.264588	0.997067	0.166931	0.997067	0.256653	0.997067	0.21759	0.997067	0.280456	0.997067	0.210267	0.997067	0.225219	0.997067	0.172119	0.997067	0.247803	0.997067	0.177917	0.997067	0.264282	0.997067	0.18219
		1.01173	0.272125	1.01173	0.250245	1.01173	0.205078	1.01173	0.144348	1.01173	0.140991	1.01173	0.220032	1.01173	0.188599	1.01173	0.165406	1.01173	0.180053	1.01173	0.174865	1.01173	0.216674	1.01173	0.26062	1.01173	0.271302	1.01173	0.169983	1.01173	0.250855	1.01173	0.213623	1.01173	0.270386	1.01173	0.215149	1.01173	0.233154	1.01173	0.163879	1.01173	0.247192	1.01173	0.17456	1.01173	0.258789	1.01173	0.190735
		1.02639	0.262604	1.02639	0.236512	1.02639	0.195312	1.02639	0.147705	1.02639	0.143128	1.02639	0.214539	1.02639	0.174256	1.02639	0.164795	1.02639	0.175476	1.02639	0.195617	1.02639	0.184021	1.02639	0.257263	1.02639	0.267945	1.02639	0.192871	1.02639	0.247498	1.02639	0.205383	1.02639	0.290222	1.02639	0.223389	1.02639	0.245666	1.02639	0.166931	1.02639	0.253296	1.02639	0.170593	1.02639	0.257873	1.02639	0.18158
		1.04106	0.249725	1.04106	0.231629	1.04106	0.195312	1.04106	0.163269	1.04106	0.151672	1.04106	0.232239	1.04106	0.174561	1.04106	0.166016	1.04106	0.171814	1.04106	0.197143	1.04106	0.209045	1.04106	0.255737	1.04106	0.256348	1.04106	0.189819	1.04106	0.229797	1.04106	0.217895	1.04106	0.279541	1.04106	0.187073	1.04106	0.224304	1.04106	0.185546	1.04106	0.246887	1.04106	0.161132	1.04106	0.25177	1.04106	0.183106
		1.05572	0.240051	1.05572	0.235291	1.05572	0.212402	1.05572	0.152282	1.05572	0.13794	1.05572	0.20874	1.05572	0.169068	1.05572	0.161744	1.05572	0.175781	1.05572	0.152893	1.05572	0.231933	1.05572	0.249328	1.05572	0.24231	1.05572	0.177307	1.05572	0.224915	1.05572	0.200805	1.05572	0.294189	1.05572	0.167542	1.05572	0.226745	1.05572	0.177002	1.05572	0.249634	1.05572	0.161132	1.05572	0.254211	1.05572	0.180664
		1.07038	0.239593	1.07038	0.225525	1.07038	0.296936	1.07038	0.147094	1.07038	0.137329	1.07038	0.203857	1.07038	0.169068	1.07038	0.153809	1.07038	0.167846	1.07038	0.160522	1.07038	0.194702	1.07038	0.242309	1.07038	0.25055	1.07038	0.173645	1.07038	0.231934	1.07038	0.203857	1.07038	0.273742	1.07038	0.166321	1.07038	0.224609	1.07038	0.157165	1.07038	0.246582	1.07038	0.160217	1.07038	0.24353	1.07038	0.190735
		1.08504	0.252014	1.08504	0.223389	1.08504	0.307006	1.08504	0.144348	1.08504	0.139465	1.08504	0.202637	1.08504	0.163574	1.08504	0.157166	1.08504	0.164489	1.08504	0.178833	1.08504	0.184021	1.08504	0.221252	1.08504	0.248719	1.08504	0.16449	1.08504	0.240479	1.08504	0.210876	1.08504	0.27008	1.08504	0.157776	1.08504	0.195007	1.08504	0.157165	1.08504	0.231933	1.08504	0.15686	1.08504	0.246277	1.08504	0.195618
		1.09971	0.22702	1.09971	0.246582	1.09971	0.305175	1.09971	0.137634	1.09971	0.136719	1.09971	0.209351	1.09971	0.170594	1.09971	0.145569	1.09971	0.159912	1.09971	0.158386	1.09971	0.188903	1.09971	0.227356	1.09971	0.240174	1.09971	0.158386	1.09971	0.229492	1.09971	0.207519	1.09971	0.241089	1.09971	0.174256	1.09971	0.198364	1.09971	0.147094	1.09971	0.220947	1.09971	0.15625	1.09971	0.239868	1.09971	0.158692
		1.11437	0.230408	1.11437	0.239258	1.11437	0.224609	1.11437	0.140075	1.11437	0.140076	1.11437	0.206909	1.11437	0.16388	1.11437	0.151673	1.11437	0.162353	1.11437	0.158386	1.11437	0.195312	1.11437	0.232849	1.11437	0.237427	1.11437	0.153503	1.11437	0.24353	1.11437	0.197448	1.11437	0.236816	1.11437	0.187684	1.11437	0.193786	1.11437	0.147705	1.11437	0.236511	1.11437	0.158691	1.11437	0.239868	1.11437	0.160828
		1.12903	0.225555	1.12903	0.236512	1.12903	0.227661	1.12903	0.158386	1.12903	0.133362	1.12903	0.193176	1.12903	0.15564	1.12903	0.18097	1.12903	0.15625	1.12903	0.216369	1.12903	0.188598	1.12903	0.233459	1.12903	0.239563	1.12903	0.148926	1.12903	0.247498	1.12903	0.181274	1.12903	0.258484	1.12903	0.192566	1.12903	0.190124	1.12903	0.145263	1.12903	0.236206	1.12903	0.167541	1.12903	0.244751	1.12903	0.160217
		1.14369	0.223572	1.14369	0.227967	1.14369	0.218811	1.14369	0.14862	1.14369	0.144653	1.14369	0.192566	1.14369	0.160523	1.14369	0.140381	1.14369	0.152282	1.14369	0.230407	1.14369	0.177917	1.14369	0.238647	1.14369	0.244446	1.14369	0.151977	1.14369	0.24353	1.14369	0.185852	1.14369	0.242309	1.14369	0.18982	1.14369	0.184936	1.14369	0.151977	1.14369	0.207214	1.14369	0.13916	1.14369	0.240478	1.14369	0.145874
		1.15836	0.226043	1.15836	0.233765	1.15836	0.225219	1.15836	0.144348	1.15836	0.142212	1.15836	0.176697	1.15836	0.194397	1.15836	0.145874	1.15836	0.145874	1.15836	0.224304	1.15836	0.225219	1.15836	0.222778	1.15836	0.23285	1.15836	0.13092	1.15836	0.236817	1.15836	0.180664	1.15836	0.237427	1.15836	0.167542	1.15836	0.184936	1.15836	0.141906	1.15836	0.19104	1.15836	0.141906	1.15836	0.236816	1.15836	0.130921
		1.17302	0.211212	1.17302	0.228577	1.17302	0.222778	1.17302	0.133361	1.17302	0.139771	1.17302	0.185547	1.17302	0.146485	1.17302	0.13794	1.17302	0.147399	1.17302	0.227356	1.17302	0.163574	1.17302	0.209656	1.17302	0.229798	1.17302	0.158081	1.17302	0.230713	1.17302	0.198669	1.17302	0.245666	1.17302	0.137024	1.17302	0.187683	1.17302	0.130004	1.17302	0.192261	1.17302	0.146484	1.17302	0.235596	1.17302	0.131836
		1.18768	0.21167	1.18768	0.227051	1.18768	0.203857	1.18768	0.121765	1.18768	0.13031	1.18768	0.198975	1.18768	0.158081	1.18768	0.145569	1.18768	0.150756	1.18768	0.227966	1.18768	0.162963	1.18768	0.214538	1.18768	0.218811	1.18768	0.133972	1.18768	0.235596	1.18768	0.186462	1.18768	0.241699	1.18768	0.132142	1.18768	0.195312	1.18768	0.125732	1.18768	0.192261	1.18768	0.131836	1.18768	0.230713	1.18768	0.148926
		1.20235	0.200073	1.20235	0.220337	1.20235	0.214843	1.20235	0.132446	1.20235	0.131836	1.20235	0.201111	1.20235	0.159912	1.20235	0.134278	1.20235	0.147705	1.20235	0.198669	1.20235	0.183105	1.20235	0.213012	1.20235	0.221253	1.20235	0.132141	1.20235	0.240784	1.20235	0.177612	1.20235	0.242309	1.20235	0.122986	1.20235	0.186157	1.20235	0.128784	1.20235	0.188904	1.20235	0.134582	1.20235	0.219421	1.20235	0.144043
		1.21701	0.204162	1.21701	0.228882	1.21701	0.215759	1.21701	0.115051	1.21701	0.12085	1.21701	0.177917	1.21701	0.138855	1.21701	0.1297	1.21701	0.148315	1.21701	0.19165	1.21701	0.163574	1.21701	0.205383	1.21701	0.223389	1.21701	0.133362	1.21701	0.229797	1.21701	0.182495	1.21701	0.238342	1.21701	0.126343	1.21701	0.201111	1.21701	0.137939	1.21701	0.168762	1.21701	0.133667	1.21701	0.213623	1.21701	0.133667
		1.23167	0.208893	1.23167	0.209961	1.23167	0.26062	1.23167	0.117797	1.23167	0.121155	1.23167	0.1828	1.23167	0.154419	1.23167	0.144043	1.23167	0.144043	1.23167	0.205688	1.23167	0.168457	1.23167	0.203247	1.23167	0.213318	1.23167	0.130005	1.23167	0.244446	1.23167	0.169372	1.23167	0.254516	1.23167	0.115052	1.23167	0.221252	1.23167	0.131836	1.23167	0.15625	1.23167	0.13031	1.23167	0.218506	1.23167	0.131531
		1.24633	0.209961	1.24633	0.22522	1.24633	0.213317	1.24633	0.121765	1.24633	0.128479	1.24633	0.177002	1.24633	0.174866	1.24633	0.140381	1.24633	0.142212	1.24633	0.131225	1.24633	0.149841	1.24633	0.205383	1.24633	0.20813	1.24633	0.123901	1.24633	0.270996	1.24633	0.1651	1.24633	0.246277	1.24633	0.113221	1.24633	0.191955	1.24633	0.131225	1.24633	0.150757	1.24633	0.128784	1.24633	0.207825	1.24633	0.127564
		1.261	0.199737	1.261	0.229798	1.261	0.215149	1.261	0.111389	1.261	0.122681	1.261	0.175171	1.261	0.123291	1.261	0.136109	1.261	0.14038	1.261	0.14038	1.261	0.135192	1.261	0.188598	1.261	0.192566	1.261	0.127869	1.261	0.270386	1.261	0.15686	1.261	0.232849	1.261	0.111084	1.261	0.184936	1.261	0.129089	1.261	0.158081	1.261	0.112915	1.261	0.205994	1.261	0.135803
		1.27566	0.190338	1.27566	0.215455	1.27566	0.216064	1.27566	0.107727	1.27566	0.122681	1.27566	0.175781	1.27566	0.125122	1.27566	0.134583	1.27566	0.138549	1.27566	0.115661	1.27566	0.14801	1.27566	0.209045	1.27566	0.207825	1.27566	0.127563	1.27566	0.272217	1.27566	0.144958	1.27566	0.231018	1.27566	0.093079	1.27566	0.171509	1.27566	0.126953	1.27566	0.171204	1.27566	0.109863	1.27566	0.204163	1.27566	0.115051
		1.29032	0.19223	1.29032	0.243226	1.29032	0.20874	1.29032	0.097961	1.29032	0.126953	1.29032	0.180359	1.29032	0.111084	1.29032	0.131531	1.29032	0.138549	1.29032	0.101318	1.29032	0.154419	1.29032	0.209045	1.29032	0.194703	1.29032	0.097961	1.29032	0.267639	1.29032	0.142822	1.29032	0.229187	1.29032	0.101624	1.29032	0.172424	1.29032	0.130615	1.29032	0.152893	1.29032	0.114441	1.29032	0.194702	1.29032	0.111389
		1.30499	0.189483	1.30499	0.26001	1.30499	0.207214	1.30499	0.13031	1.30499	0.125122	1.30499	0.175171	1.30499	0.115662	1.30499	0.131531	1.30499	0.134277	1.30499	0.111084	1.30499	0.14801	1.30499	0.187683	1.30499	0.194092	1.30499	0.118408	1.30499	0.249329	1.30499	0.134887	1.30499	0.225219	1.30499	0.096131	1.30499	0.171509	1.30499	0.125732	1.30499	0.162964	1.30499	0.10498	1.30499	0.196838	1.30499	0.110169
		1.31965	0.181244	1.31965	0.253907	1.31965	0.205993	1.31965	0.128479	1.31965	0.105591	1.31965	0.148315	1.31965	0.117798	1.31965	0.135193	1.31965	0.132141	1.31965	0.101318	1.31965	0.134277	1.31965	0.189514	1.31965	0.188904	1.31965	0.117798	1.31965	0.244141	1.31965	0.131225	1.31965	0.242004	1.31965	0.082703	1.31965	0.149536	1.31965	0.138244	1.31965	0.157471	1.31965	0.09613	1.31965	0.200806	1.31965	0.111084
		1.33431	0.178467	1.33431	0.218506	1.33431	0.210571	1.33431	0.119934	1.33431	0.113831	1.33431	0.190124	1.33431	0.121155	1.33431	0.132752	1.33431	0.131225	1.33431	0.109863	1.33431	0.131225	1.33431	0.182495	1.33431	0.210267	1.33431	0.105591	1.33431	0.250244	1.33431	0.118103	1.33431	0.221252	1.33431	0.091553	1.33431	0.147094	1.33431	0.128173	1.33431	0.17395	1.33431	0.109863	1.33431	0.19104	1.33431	0.109863
		1.34897	0.1716	1.34897	0.209961	1.34897	0.203857	1.34897	0.102233	1.34897	0.101624	1.34897	0.150146	1.34897	0.129395	1.34897	0.128785	1.34897	0.127868	1.34897	0.117797	1.34897	0.125732	1.34897	0.159302	1.34897	0.191346	1.34897	0.106811	1.34897	0.245972	1.34897	0.124511	1.34897	0.244446	1.34897	0.092164	1.34897	0.141296	1.34897	0.12207	1.34897	0.158081	1.34897	0.107421	1.34897	0.198975	1.34897	0.102234
		1.36364	0.171875	1.36364	0.19104	1.36364	0.199585	1.36364	0.110778	1.36364	0.098877	1.36364	0.145874	1.36364	0.101929	1.36364	0.115357	1.36364	0.109558	1.36364	0.117187	1.36364	0.124206	1.36364	0.181579	1.36364	0.194397	1.36364	0.104065	1.36364	0.249939	1.36364	0.12207	1.36364	0.314331	1.36364	0.08606	1.36364	0.137329	1.36364	0.118713	1.36364	0.160828	1.36364	0.10498	1.36364	0.197143	1.36364	0.105896
		1.3783	0.168426	1.3783	0.206299	1.3783	0.206909	1.3783	0.120849	1.3783	0.09613	1.3783	0.145264	1.3783	0.128479	1.3783	0.144959	1.3783	0.131225	1.3783	0.115966	1.3783	0.12207	1.3783	0.153808	1.3783	0.185852	1.3783	0.101623	1.3783	0.247803	1.3783	0.118408	1.3783	0.261841	1.3783	0.075989	1.3783	0.142517	1.3783	0.114135	1.3783	0.153198	1.3783	0.106201	1.3783	0.197143	1.3783	0.093689
		1.39296	0.172394	1.39296	0.220948	1.39296	0.19104	1.39296	0.110168	1.39296	0.100708	1.39296	0.1474	1.39296	0.124512	1.39296	0.136414	1.39296	0.131836	1.39296	0.120239	1.39296	0.123901	1.39296	0.162658	1.39296	0.169983	1.39296	0.101318	1.39296	0.242005	1.39296	0.119628	1.39296	0.249328	1.39296	0.076294	1.39296	0.140991	1.39296	0.117797	1.39296	0.13977	1.39296	0.111694	1.39296	0.197143	1.39296	0.09491
		1.40762	0.171142	1.40762	0.198975	1.40762	0.195922	1.40762	0.095214	1.40762	0.10376	1.40762	0.158691	1.40762	0.10315	1.40762	0.139161	1.40762	0.134582	1.40762	0.108337	1.40762	0.144958	1.40762	0.161133	1.40762	0.16449	1.40762	0.101318	1.40762	0.231323	1.40762	0.121765	1.40762	0.264587	1.40762	0.080262	1.40762	0.136413	1.40762	0.119018	1.40762	0.144653	1.40762	0.104675	1.40762	0.19104	1.40762	0.090637
		1.42229	0.170135	1.42229	0.203247	1.42229	0.192871	1.42229	0.109558	1.42229	0.094605	1.42229	0.153198	1.42229	0.111084	1.42229	0.141297	1.42229	0.131225	1.42229	0.112609	1.42229	0.140991	1.42229	0.155945	1.42229	0.173645	1.42229	0.102539	1.42229	0.244751	1.42229	0.115051	1.42229	0.30487	1.42229	0.076905	1.42229	0.144043	1.42229	0.119628	1.42229	0.142822	1.42229	0.101013	1.42229	0.18219	1.42229	0.087891
		1.43695	0.174011	1.43695	0.213623	1.43695	0.190429	1.43695	0.119018	1.43695	0.106812	1.43695	0.142517	1.43695	0.110779	1.43695	0.124817	1.43695	0.132141	1.43695	0.120849	1.43695	0.126648	1.43695	0.145569	1.43695	0.17212	1.43695	0.084228	1.43695	0.226135	1.43695	0.115966	1.43695	0.248718	1.43695	0.076294	1.43695	0.129089	1.43695	0.116577	1.43695	0.143433	1.43695	0.093078	1.43695	0.173645	1.43695	0.080872
		1.45161	0.169159	1.45161	0.210572	1.45161	0.20111	1.45161	0.116577	1.45161	0.102234	1.45161	0.140076	1.45161	0.116272	1.45161	0.125428	1.45161	0.128784	1.45161	0.119018	1.45161	0.120544	1.45161	0.146789	1.45161	0.161744	1.45161	0.081787	1.45161	0.223389	1.45161	0.11383	1.45161	0.220642	1.45161	0.065003	1.45161	0.127868	1.45161	0.108337	1.45161	0.147705	1.45161	0.089111	1.45161	0.177612	1.45161	0.085144
		1.46628	0.164001	1.46628	0.183106	1.46628	0.189819	1.46628	0.098877	1.46628	0.090942	1.46628	0.126343	1.46628	0.110474	1.46628	0.118714	1.46628	0.13092	1.46628	0.126342	1.46628	0.13092	1.46628	0.147094	1.46628	0.157471	1.46628	0.085754	1.46628	0.203858	1.46628	0.111389	1.46628	0.233459	1.46628	0.067139	1.46628	0.128174	1.46628	0.151367	1.46628	0.147705	1.46628	0.089111	1.46628	0.177002	1.46628	0.075989
		1.48094	0.160675	1.48094	0.201416	1.48094	0.210571	1.48094	0.104675	1.48094	0.085449	1.48094	0.122681	1.48094	0.099488	1.48094	0.144349	1.48094	0.126953	1.48094	0.114746	1.48094	0.131225	1.48094	0.144958	1.48094	0.161438	1.48094	0.088501	1.48094	0.236511	1.48094	0.106201	1.48094	0.227661	1.48094	0.069275	1.48094	0.138855	1.48094	0.118408	1.48094	0.13916	1.48094	0.099487	1.48094	0.195923	1.48094	0.079041
		1.4956	0.164825	1.4956	0.216675	1.4956	0.177612	1.4956	0.108032	1.4956	0.106812	1.4956	0.137024	1.4956	0.094605	1.4956	0.123291	1.4956	0.130004	1.4956	0.126342	1.4956	0.115356	1.4956	0.150451	1.4956	0.170594	1.4956	0.079956	1.4956	0.247193	1.4956	0.102233	1.4956	0.175476	1.4956	0.072022	1.4956	0.128479	1.4956	0.118103	1.4956	0.119629	1.4956	0.096435	1.4956	0.192261	1.4956	0.081482
		1.51026	0.158661	1.51026	0.197144	1.51026	0.199585	1.51026	0.095214	1.51026	0.084534	1.51026	0.121155	1.51026	0.100098	1.51026	0.120545	1.51026	0.13153	1.51026	0.119323	1.51026	0.115966	1.51026	0.239868	1.51026	0.160523	1.51026	0.064087	1.51026	0.235291	1.51026	0.107727	1.51026	0.176697	1.51026	0.063782	1.51026	0.140991	1.51026	0.112304	1.51026	0.115967	1.51026	0.091858	1.51026	0.184326	1.51026	0.07843
		1.52493	0.151001	1.52493	0.177918	1.52493	0.184936	1.52493	0.093994	1.52493	0.071716	1.52493	0.106811	1.52493	0.111389	1.52493	0.119934	1.52493	0.131225	1.52493	0.121154	1.52493	0.114135	1.52493	0.162658	1.52493	0.161133	1.52493	0.054016	1.52493	0.213623	1.52493	0.093994	1.52493	0.172424	1.52493	0.063477	1.52493	0.134887	1.52493	0.110778	1.52493	0.130615	1.52493	0.086059	1.52493	0.180969	1.52493	0.099182
		1.53959	0.160217	1.53959	0.17273	1.53959	0.189514	1.53959	0.079956	1.53959	0.090332	1.53959	0.107422	1.53959	0.097962	1.53959	0.130005	1.53959	0.117797	1.53959	0.111389	1.53959	0.119018	1.53959	0.155945	1.53959	0.1297	1.53959	0.048828	1.53959	0.201721	1.53959	0.097045	1.53959	0.17395	1.53959	0.061036	1.53959	0.140686	1.53959	0.116577	1.53959	0.135193	1.53959	0.065002	1.53959	0.15686	1.53959	0.089722
		1.55425	0.143585	1.55425	0.156861	1.55425	0.168457	1.55425	0.08789	1.55425	0.083008	1.55425	0.112915	1.55425	0.092163	1.55425	0.117493	1.55425	0.120849	1.55425	0.116882	1.55425	0.111999	1.55425	0.147705	1.55425	0.135804	1.55425	0.045471	1.55425	0.203552	1.55425	0.090332	1.55425	0.166931	1.55425	0.062561	1.55425	0.125732	1.55425	0.108337	1.55425	0.111999	1.55425	0.061035	1.55425	0.15625	1.55425	0.116882
		1.56892	0.150085	1.56892	0.168763	1.56892	0.176086	1.56892	0.082702	1.56892	0.081177	1.56892	0.123901	1.56892	0.096436	1.56892	0.113831	1.56892	0.120239	1.56892	0.097351	1.56892	0.104675	1.56892	0.144348	1.56892	0.148621	1.56892	0.047607	1.56892	0.191345	1.56892	0.088501	1.56892	0.162353	1.56892	0.061951	1.56892	0.128174	1.56892	0.111389	1.56892	0.119018	1.56892	0.0708	1.56892	0.150452	1.56892	0.10376
		1.58358	0.157532	1.58358	0.174256	1.58358	0.184326	1.58358	0.088195	1.58358	0.076294	1.58358	0.127563	1.58358	0.083618	1.58358	0.104981	1.58358	0.121765	1.58358	0.10498	1.58358	0.104675	1.58358	0.151672	1.58358	0.131836	1.58358	0.052185	1.58358	0.183106	1.58358	0.083007	1.58358	0.220337	1.58358	0.059815	1.58358	0.105285	1.58358	0.108947	1.58358	0.11322	1.58358	0.071411	1.58358	0.150452	1.58358	0.093079
		1.59824	0.161865	1.59824	0.166016	1.59824	0.164184	1.59824	0.093689	1.59824	0.074158	1.59824	0.12207	1.59824	0.084229	1.59824	0.107422	1.59824	0.106201	1.59824	0.101928	1.59824	0.102233	1.59824	0.141296	1.59824	0.140686	1.59824	0.06134	1.59824	0.195618	1.59824	0.085449	1.59824	0.152893	1.59824	0.059205	1.59824	0.101013	1.59824	0.102539	1.59824	0.10376	1.59824	0.069274	1.59824	0.158081	1.59824	0.114746
		1.6129	0.159759	1.6129	0.163575	1.6129	0.151367	1.6129	0.082092	1.6129	0.065613	1.6129	0.105896	1.6129	0.081177	1.6129	0.108643	1.6129	0.101013	1.6129	0.115356	1.6129	0.100708	1.6129	0.127258	1.6129	0.130921	1.6129	0.06134	1.6129	0.186463	1.6129	0.077209	1.6129	0.14801	1.6129	0.055848	1.6129	0.103149	1.6129	0.103759	1.6129	0.10498	1.6129	0.073852	1.6129	0.158081	1.6129	0.129395
		1.62757	0.156952	1.62757	0.159607	1.62757	0.253601	1.62757	0.085754	1.62757	0.064087	1.62757	0.123596	1.62757	0.075684	1.62757	0.106202	1.62757	0.101623	1.62757	0.114441	1.62757	0.100402	1.62757	0.132141	1.62757	0.150147	1.62757	0.06073	1.62757	0.189514	1.62757	0.080871	1.62757	0.205993	1.62757	0.061341	1.62757	0.099487	1.62757	0.110473	1.62757	0.112305	1.62757	0.084838	1.62757	0.15625	1.62757	0.09613
		1.64223	0.151916	1.64223	0.157166	1.64223	0.150146	1.64223	0.082702	1.64223	0.082398	1.64223	0.117187	1.64223	0.071411	1.64223	0.100708	1.64223	0.101013	1.64223	0.115051	1.64223	0.092773	1.64223	0.132446	1.64223	0.130921	1.64223	0.054932	1.64223	0.164185	1.64223	0.111389	1.64223	0.202331	1.64223	0.061341	1.64223	0.105896	1.64223	0.111084	1.64223	0.110779	1.64223	0.073547	1.64223	0.145874	1.64223	0.101318
		1.65689	0.146942	1.65689	0.140992	1.65689	0.142822	1.65689	0.083313	1.65689	0.092163	1.65689	0.117187	1.65689	0.071411	1.65689	0.095826	1.65689	0.09552	1.65689	0.108032	1.65689	0.100402	1.65689	0.13092	1.65689	0.126343	1.65689	0.053711	1.65689	0.156555	1.65689	0.109253	1.65689	0.202026	1.65689	0.065003	1.65689	0.115051	1.65689	0.097656	1.65689	0.093994	1.65689	0.081482	1.65689	0.140991	1.65689	0.080872
		1.67155	0.142883	1.67155	0.140992	1.67155	0.15625	1.67155	0.07904	1.67155	0.080566	1.67155	0.119934	1.67155	0.066223	1.67155	0.098877	1.67155	0.093689	1.67155	0.110473	1.67155	0.102539	1.67155	0.12146	1.67155	0.127869	1.67155	0.047913	1.67155	0.151672	1.67155	0.097351	1.67155	0.20935	1.67155	0.055237	1.67155	0.114746	1.67155	0.101318	1.67155	0.096435	1.67155	0.07843	1.67155	0.138855	1.67155	0.08606
		1.68622	0.146942	1.68622	0.144959	1.68622	0.177612	1.68622	0.070495	1.68622	0.06958	1.68622	0.115051	1.68622	0.071411	1.68622	0.096131	1.68622	0.093994	1.68622	0.10559	1.68622	0.109863	1.68622	0.123596	1.68622	0.12909	1.68622	0.050659	1.68622	0.144348	1.68622	0.137939	1.68622	0.159302	1.68622	0.054017	1.68622	0.102844	1.68622	0.095825	1.68622	0.101929	1.68622	0.080566	1.68622	0.143738	1.68622	0.104675
		1.70088	0.138489	1.70088	0.131836	1.70088	0.137329	1.70088	0.052795	1.70088	0.058594	1.70088	0.130005	1.70088	0.066834	1.70088	0.090638	1.70088	0.138855	1.70088	0.096435	1.70088	0.090637	1.70088	0.115051	1.70088	0.138855	1.70088	0.04425	1.70088	0.148316	1.70088	0.107421	1.70088	0.196228	1.70088	0.051575	1.70088	0.090637	1.70088	0.093689	1.70088	0.101318	1.70088	0.082702	1.70088	0.154114	1.70088	0.07843
		1.71554	0.135345	1.71554	0.131531	1.71554	0.147094	1.71554	0.063781	1.71554	0.089722	1.71554	0.095215	1.71554	0.061646	1.71554	0.104065	1.71554	0.136718	1.71554	0.098266	1.71554	0.091247	1.71554	0.132751	1.71554	0.127869	1.71554	0.050659	1.71554	0.149231	1.71554	0.065918	1.71554	0.188904	1.71554	0.051575	1.71554	0.106811	1.71554	0.10498	1.71554	0.096741	1.71554	0.080261	1.71554	0.154419	1.71554	0.081482
		1.7302	0.138336	1.7302	0.127564	1.7302	0.157775	1.7302	0.071716	1.7302	0.069275	1.7302	0.107422	1.7302	0.057678	1.7302	0.083924	1.7302	0.141601	1.7302	0.08789	1.7302	0.090332	1.7302	0.140991	1.7302	0.13031	1.7302	0.054321	1.7302	0.145569	1.7302	0.074462	1.7302	0.195617	1.7302	0.052796	1.7302	0.105285	1.7302	0.10559	1.7302	0.093994	1.7302	0.064697	1.7302	0.150146	1.7302	0.070801
		1.74487	0.139099	1.74487	0.133057	1.74487	0.150756	1.74487	0.063781	1.74487	0.065918	1.74487	0.08606	1.74487	0.056763	1.74487	0.085755	1.74487	0.137939	1.74487	0.095214	1.74487	0.088195	1.74487	0.140686	1.74487	0.123902	1.74487	0.05249	1.74487	0.144043	1.74487	0.082092	1.74487	0.181579	1.74487	0.049134	1.74487	0.097961	1.74487	0.096435	1.74487	0.094604	1.74487	0.059814	1.74487	0.147095	1.74487	0.071716
		1.75953	0.139892	1.75953	0.140381	1.75953	0.127563	1.75953	0.054016	1.75953	0.074768	1.75953	0.082703	1.75953	0.057373	1.75953	0.08545	1.75953	0.132751	1.75953	0.091247	1.75953	0.085449	1.75953	0.126648	1.75953	0.112	1.75953	0.041504	1.75953	0.130921	1.75953	0.110168	1.75953	0.185547	1.75953	0.046082	1.75953	0.095825	1.75953	0.089111	1.75953	0.08667	1.75953	0.060424	1.75953	0.149536	1.75953	0.068359
		1.77419	0.141144	1.77419	0.130616	1.77419	0.123291	1.77419	0.046386	1.77419	0.100098	1.77419	0.090942	1.77419	0.05188	1.77419	0.076294	1.77419	0.125732	1.77419	0.092163	1.77419	0.080566	1.77419	0.121765	1.77419	0.133057	1.77419	0.041809	1.77419	0.147705	1.77419	0.207519	1.77419	0.181885	1.77419	0.046082	1.77419	0.093994	1.77419	0.090332	1.77419	0.091553	1.77419	0.0531	1.77419	0.145569	1.77419	0.054016
		1.78886	0.170471	1.78886	0.146485	1.78886	0.094604	1.78886	0.043029	1.78886	0.08606	1.78886	0.092468	1.78886	0.055847	1.78886	0.089722	1.78886	0.109253	1.78886	0.073852	1.78886	0.081787	1.78886	0.121765	1.78886	0.153809	1.78886	0.045471	1.78886	0.146179	1.78886	0.069885	1.78886	0.186157	1.78886	0.046692	1.78886	0.095215	1.78886	0.08789	1.78886	0.097961	1.78886	0.054321	1.78886	0.147095	1.78886	0.070496
		1.80352	0.137848	1.80352	0.147705	1.80352	0.088806	1.80352	0.047302	1.80352	0.073853	1.80352	0.091553	1.80352	0.055542	1.80352	0.079041	1.80352	0.093689	1.80352	0.066223	1.80352	0.074157	1.80352	0.114441	1.80352	0.148621	1.80352	0.047913	1.80352	0.151367	1.80352	0.059204	1.80352	0.188293	1.80352	0.046692	1.80352	0.089721	1.80352	0.085449	1.80352	0.097351	1.80352	0.054321	1.80352	0.143433	1.80352	0.070496
		1.81818	0.137939	1.81818	0.141602	1.81818	0.097656	1.81818	0.049743	1.81818	0.072632	1.81818	0.087891	1.81818	0.053711	1.81818	0.075074	1.81818	0.091552	1.81818	0.085754	1.81818	0.080566	1.81818	0.117798	1.81818	0.150147	1.81818	0.043945	1.81818	0.149231	1.81818	0.058593	1.81818	0.11383	1.81818	0.044861	1.81818	0.092468	1.81818	0.098266	1.81818	0.097046	1.81818	0.0531	1.81818	0.145874	1.81818	0.067444
		1.83285	0.128326	1.83285	0.127869	1.83285	0.098266	1.83285	0.042419	1.83285	0.098877	1.83285	0.079346	1.83285	0.055847	1.83285	0.079041	1.83285	0.094604	1.83285	0.095214	1.83285	0.072021	1.83285	0.107116	1.83285	0.115052	1.83285	0.047913	1.83285	0.152283	1.83285	0.049438	1.83285	0.11322	1.83285	0.046692	1.83285	0.090027	1.83285	0.086059	1.83285	0.083618	1.83285	0.05249	1.83285	0.133667	1.83285	0.057984
		1.84751	0.115997	1.84751	0.119629	1.84751	0.099792	1.84751	0.043335	1.84751	0.047913	1.84751	0.078735	1.84751	0.05188	1.84751	0.078431	1.84751	0.099487	1.84751	0.082397	1.84751	0.069885	1.84751	0.13092	1.84751	0.108948	1.84751	0.04425	1.84751	0.132752	1.84751	0.060119	1.84751	0.111999	1.84751	0.052796	1.84751	0.090332	1.84751	0.075683	1.84751	0.086059	1.84751	0.050048	1.84751	0.137329	1.84751	0.053711
		1.86217	0.113373	1.86217	0.127564	1.86217	0.093383	1.86217	0.045471	1.86217	0.047913	1.86217	0.078125	1.86217	0.053711	1.86217	0.072937	1.86217	0.067443	1.86217	0.073242	1.86217	0.062866	1.86217	0.115661	1.86217	0.10376	1.86217	0.040893	1.86217	0.131836	1.86217	0.059814	1.86217	0.109558	1.86217	0.049744	1.86217	0.090637	1.86217	0.08728	1.86217	0.096435	1.86217	0.044555	1.86217	0.136108	1.86217	0.056763
		1.87683	0.113312	1.87683	0.124512	1.87683	0.100708	1.87683	0.041198	1.87683	0.05188	1.87683	0.076599	1.87683	0.05127	1.87683	0.07721	1.87683	0.068359	1.87683	0.068359	1.87683	0.056152	1.87683	0.117492	1.87683	0.104981	1.87683	0.044861	1.87683	0.136414	1.87683	0.058288	1.87683	0.166931	1.87683	0.045472	1.87683	0.09674	1.87683	0.090332	1.87683	0.093689	1.87683	0.037841	1.87683	0.137634	1.87683	0.068359
		1.8915	0.111877	1.8915	0.109559	1.8915	0.110168	1.8915	0.039062	1.8915	0.044556	1.8915	0.075073	1.8915	0.049744	1.8915	0.079651	1.8915	0.065307	1.8915	0.068054	1.8915	0.057067	1.8915	0.107727	1.8915	0.104065	1.8915	0.041199	1.8915	0.134583	1.8915	0.055542	1.8915	0.155029	1.8915	0.043335	1.8915	0.087585	1.8915	0.072326	1.8915	0.095825	1.8915	0.038147	1.8915	0.128174	1.8915	0.065918
		1.90616	0.112213	1.90616	0.104981	1.90616	0.093383	1.90616	0.041198	1.90616	0.048218	1.90616	0.07904	1.90616	0.05188	1.90616	0.06836	1.90616	0.064087	1.90616	0.0708	1.90616	0.063781	1.90616	0.103149	1.90616	0.097962	1.90616	0.037231	1.90616	0.157166	1.90616	0.053405	1.90616	0.155945	1.90616	0.03418	1.90616	0.082702	1.90616	0.065612	1.90616	0.079346	1.90616	0.040893	1.90616	0.118713	1.90616	0.067139
		1.92082	0.106201	1.92082	0.115662	1.92082	0.093078	1.92082	0.039367	1.92082	0.048828	1.92082	0.072632	1.92082	0.049439	1.92082	0.06836	1.92082	0.067749	1.92082	0.072021	1.92082	0.057373	1.92082	0.107116	1.92082	0.0943	1.92082	0.040588	1.92082	0.124817	1.92082	0.050659	1.92082	0.161133	1.92082	0.031128	1.92082	0.082702	1.92082	0.062866	1.92082	0.068359	1.92082	0.04364	1.92082	0.118408	1.92082	0.065003
		1.93548	0.10318	1.93548	0.094605	1.93548	0.087585	1.93548	0.033874	1.93548	0.049133	1.93548	0.067444	1.93548	0.047302	1.93548	0.083619	1.93548	0.051879	1.93548	0.072631	1.93548	0.052795	1.93548	0.102234	1.93548	0.096436	1.93548	0.041199	1.93548	0.108948	1.93548	0.047607	1.93548	0.149536	1.93548	0.031739	1.93548	0.085144	1.93548	0.062255	1.93548	0.072021	1.93548	0.046386	1.93548	0.116577	1.93548	0.045471
		1.95015	0.10086	1.95015	0.111695	1.95015	0.085449	1.95015	0.035705	1.95015	0.046997	1.95015	0.097046	1.95015	0.05127	1.95015	0.070191	1.95015	0.050659	1.95015	0.074462	1.95015	0.050659	1.95015	0.087585	1.95015	0.096131	1.95015	0.039978	1.95015	0.107422	1.95015	0.056762	1.95015	0.165405	1.95015	0.031434	1.95015	0.090942	1.95015	0.057373	1.95015	0.076599	1.95015	0.045776	1.95015	0.125732	1.95015	0.044251
		1.96481	0.097168	1.96481	0.104676	1.96481	0.080566	1.96481	0.034484	1.96481	0.044556	1.96481	0.088501	1.96481	0.038452	1.96481	0.065613	1.96481	0.046081	1.96481	0.066833	1.96481	0.04425	1.96481	0.103454	1.96481	0.096436	1.96481	0.037842	1.96481	0.100098	1.96481	0.044555	1.96481	0.157776	1.96481	0.030213	1.96481	0.099182	1.96481	0.054321	1.96481	0.06958	1.96481	0.037841	1.96481	0.117493	1.96481	0.040588
		1.97947	0.096557	1.97947	0.108033	1.97947	0.092468	1.97947	0.034484	1.97947	0.042114	1.97947	0.06134	1.97947	0.039368	1.97947	0.06958	1.97947	0.049743	1.97947	0.067749	1.97947	0.052185	1.97947	0.104065	1.97947	0.087281	1.97947	0.0354	1.97947	0.110169	1.97947	0.047302	1.97947	0.131225	1.97947	0.032654	1.97947	0.088806	1.97947	0.053711	1.97947	0.066833	1.97947	0.036621	1.97947	0.119018	1.97947	0.044861
		1.99413	0.098083	1.99413	0.101929	1.99413	0.132446	1.99413	0.034179	1.99413	0.05127	1.99413	0.065918	1.99413	0.035401	1.99413	0.070496	1.99413	0.044555	1.99413	0.066528	1.99413	0.050659	1.99413	0.10498	1.99413	0.084534	1.99413	0.032959	1.99413	0.112305	1.99413	0.048828	1.99413	0.090027	1.99413	0.026551	1.99413	0.085449	1.99413	0.046386	1.99413	0.0531	1.99413	0.032959	1.99413	0.119629	1.99413	0.046082
		2.0088	0.095886	2.0088	0.108338	2.0088	0.076599	2.0088	0.032653	2.0088	0.038452	2.0088	0.058594	2.0088	0.042725	2.0088	0.063172	2.0088	0.042419	2.0088	0.06958	2.0088	0.0531	2.0088	0.107116	2.0088	0.121766	2.0088	0.0354	2.0088	0.141297	2.0088	0.046997	2.0088	0.16571	2.0088	0.028382	2.0088	0.083313	2.0088	0.047607	2.0088	0.056457	2.0088	0.040588	2.0088	0.116577	2.0088	0.039978
		2.02346	0.093689	2.02346	0.095215	2.02346	0.083007	2.02346	0.029296	2.02346	0.037842	2.02346	0.06897	2.02346	0.044556	2.02346	0.073548	2.02346	0.040283	2.02346	0.068969	2.02346	0.050048	2.02346	0.117492	2.02346	0.115357	2.02346	0.029907	2.02346	0.146179	2.02346	0.043029	2.02346	0.144653	2.02346	0.028077	2.02346	0.078735	2.02346	0.043335	2.02346	0.056152	2.02346	0.03479	2.02346	0.117187	2.02346	0.042725
		2.03812	0.092651	2.03812	0.10315	2.03812	0.086975	2.03812	0.031433	2.03812	0.038147	2.03812	0.061951	2.03812	0.044556	2.03812	0.071717	2.03812	0.038147	2.03812	0.069885	2.03812	0.049438	2.03812	0.095825	2.03812	0.119324	2.03812	0.031738	2.03812	0.159302	2.03812	0.042419	2.03812	0.154724	2.03812	0.028382	2.03812	0.081177	2.03812	0.047912	2.03812	0.062561	2.03812	0.028991	2.03812	0.122681	2.03812	0.040894
		2.05279	0.09201	2.05279	0.097046	2.05279	0.070495	2.05279	0.031128	2.05279	0.037842	2.05279	0.053101	2.05279	0.039673	2.05279	0.075074	2.05279	0.05249	2.05279	0.064392	2.05279	0.04364	2.05279	0.110473	2.05279	0.114441	2.05279	0.032043	2.05279	0.133057	2.05279	0.043945	2.05279	0.08728	2.05279	0.02533	2.05279	0.076904	2.05279	0.046997	2.05279	0.071411	2.05279	0.035095	2.05279	0.118408	2.05279	0.040588
		2.06745	0.093689	2.06745	0.108033	2.06745	0.101013	2.06745	0.030822	2.06745	0.037537	2.06745	0.055542	2.06745	0.039368	2.06745	0.074768	2.06745	0.072021	2.06745	0.056762	2.06745	0.04486	2.06745	0.102844	2.06745	0.122986	2.06745	0.026855	2.06745	0.122986	2.06745	0.040588	2.06745	0.090332	2.06745	0.025025	2.06745	0.075989	2.06745	0.050048	2.06745	0.073852	2.06745	0.036621	2.06745	0.106811	2.06745	0.048828
		2.08211	0.091125	2.08211	0.100098	2.08211	0.120849	2.08211	0.029602	2.08211	0.040894	2.08211	0.060425	2.08211	0.032959	2.08211	0.070496	2.08211	0.0708	2.08211	0.0531	2.08211	0.04364	2.08211	0.088806	2.08211	0.121155	2.08211	0.025635	2.08211	0.131836	2.08211	0.039062	2.08211	0.086975	2.08211	0.024109	2.08211	0.068664	2.08211	0.041809	2.08211	0.070801	2.08211	0.032959	2.08211	0.10376	2.08211	0.049133
		2.09677	0.085907	2.09677	0.087891	2.09677	0.094909	2.09677	0.032043	2.09677	0.038757	2.09677	0.054932	2.09677	0.050965	2.09677	0.06012	2.09677	0.066223	2.09677	0.055542	2.09677	0.043945	2.09677	0.085144	2.09677	0.116883	2.09677	0.025635	2.09677	0.124207	2.09677	0.037231	2.09677	0.081482	2.09677	0.021973	2.09677	0.068664	2.09677	0.062866	2.09677	0.063476	2.09677	0.029296	2.09677	0.101623	2.09677	0.045166
		2.11144	0.085449	2.11144	0.089112	2.11144	0.06073	2.11144	0.033874	2.11144	0.036621	2.11144	0.076294	2.11144	0.057068	2.11144	0.061036	2.11144	0.067749	2.11144	0.053711	2.11144	0.046386	2.11144	0.081787	2.11144	0.11261	2.11144	0.026245	2.11144	0.125122	2.11144	0.040283	2.11144	0.076599	2.11144	0.024109	2.11144	0.059204	2.11144	0.038757	2.11144	0.056457	2.11144	0.033569	2.11144	0.098877	2.11144	0.046692
		2.1261	0.08551	2.1261	0.092774	2.1261	0.06134	2.1261	0.028076	2.1261	0.029907	2.1261	0.065613	2.1261	0.062256	2.1261	0.061036	2.1261	0.074462	2.1261	0.062561	2.1261	0.039672	2.1261	0.075073	2.1261	0.120545	2.1261	0.026245	2.1261	0.118103	2.1261	0.042114	2.1261	0.075073	2.1261	0.024109	2.1261	0.064697	2.1261	0.039062	2.1261	0.057373	2.1261	0.031738	2.1261	0.093994	2.1261	0.036621
		2.14076	0.083313	2.14076	0.088807	2.14076	0.062866	2.14076	0.026855	2.14076	0.03479	2.14076	0.065918	2.14076	0.054322	2.14076	0.057373	2.14076	0.060424	2.14076	0.057067	2.14076	0.039672	2.14076	0.083618	2.14076	0.125733	2.14076	0.025024	2.14076	0.117798	2.14076	0.041503	2.14076	0.079345	2.14076	0.020447	2.14076	0.075989	2.14076	0.0354	2.14076	0.06134	2.14076	0.026855	2.14076	0.095825	2.14076	0.035095
		2.15543	0.080322	2.15543	0.090332	2.15543	0.089416	2.15543	0.021667	2.15543	0.038452	2.15543	0.074158	2.15543	0.048828	2.15543	0.063172	2.15543	0.064392	2.15543	0.049438	2.15543	0.034179	2.15543	0.077209	2.15543	0.121766	2.15543	0.029907	2.15543	0.112	2.15543	0.037231	2.15543	0.07782	2.15543	0.022278	2.15543	0.064392	2.15543	0.036621	2.15543	0.057983	2.15543	0.02716	2.15543	0.089722	2.15543	0.041809
		2.17009	0.081909	2.17009	0.089417	2.17009	0.053711	2.17009	0.026245	2.17009	0.037232	2.17009	0.066223	2.17009	0.05188	2.17009	0.049439	2.17009	0.065002	2.17009	0.051574	2.17009	0.032653	2.17009	0.078735	2.17009	0.12146	2.17009	0.02533	2.17009	0.092163	2.17009	0.033569	2.17009	0.07782	2.17009	0.021973	2.17009	0.061645	2.17009	0.045471	2.17009	0.059509	2.17009	0.023803	2.17009	0.090027	2.17009	0.036926
		2.18475	0.082489	2.18475	0.081788	2.18475	0.051269	2.18475	0.024108	2.18475	0.038452	2.18475	0.06134	2.18475	0.045777	2.18475	0.05127	2.18475	0.064697	2.18475	0.048828	2.18475	0.029296	2.18475	0.079345	2.18475	0.063782	2.18475	0.021362	2.18475	0.092468	2.18475	0.0354	2.18475	0.075073	2.18475	0.023499	2.18475	0.063782	2.18475	0.042724	2.18475	0.045166	2.18475	0.02594	2.18475	0.087891	2.18475	0.036926
		2.19941	0.082489	2.19941	0.080872	2.19941	0.049438	2.19941	0.02655	2.19941	0.040894	2.19941	0.050354	2.19941	0.029907	2.19941	0.059205	2.19941	0.061645	2.19941	0.045776	2.19941	0.031433	2.19941	0.068664	2.19941	0.052796	2.19941	0.019836	2.19941	0.095825	2.19941	0.035705	2.19941	0.074157	2.19941	0.020142	2.19941	0.060425	2.19941	0.032959	2.19941	0.049744	2.19941	0.02655	2.19941	0.089111	2.19941	0.035095
		2.21408	0.081848	2.21408	0.085144	2.21408	0.053711	2.21408	0.025024	2.21408	0.032654	2.21408	0.063782	2.21408	0.029297	2.21408	0.075989	2.21408	0.060119	2.21408	0.048828	2.21408	0.031433	2.21408	0.069885	2.21408	0.053101	2.21408	0.020142	2.21408	0.098572	2.21408	0.031433	2.21408	0.070495	2.21408	0.018616	2.21408	0.056457	2.21408	0.032348	2.21408	0.050659	2.21408	0.022888	2.21408	0.088501	2.21408	0.033264
		2.22874	0.078705	2.22874	0.084534	2.22874	0.053711	2.22874	0.024719	2.22874	0.037232	2.22874	0.058594	2.22874	0.035706	2.22874	0.071717	2.22874	0.071411	2.22874	0.04364	2.22874	0.031738	2.22874	0.068359	2.22874	0.049744	2.22874	0.020752	2.22874	0.081787	2.22874	0.026855	2.22874	0.066528	2.22874	0.020752	2.22874	0.0531	2.22874	0.032959	2.22874	0.054321	2.22874	0.024414	2.22874	0.087891	2.22874	0.033875
		2.2434	0.076416	2.2434	0.082093	2.2434	0.047302	2.2434	0.022583	2.2434	0.035706	2.2434	0.050659	2.2434	0.031739	2.2434	0.06897	2.2434	0.079956	2.2434	0.045776	2.2434	0.026855	2.2434	0.064087	2.2434	0.049744	2.2434	0.0177	2.2434	0.080567	2.2434	0.031738	2.2434	0.11383	2.2434	0.016785	2.2434	0.050049	2.2434	0.031128	2.2434	0.051269	2.2434	0.023193	2.2434	0.085449	2.2434	0.031433
		2.25807	0.076111	2.25807	0.078736	2.25807	0.048828	2.25807	0.01892	2.25807	0.03418	2.25807	0.05188	2.25807	0.028076	2.25807	0.065613	2.25807	0.068054	2.25807	0.043029	2.25807	0.029602	2.25807	0.055542	2.25807	0.053101	2.25807	0.020447	2.25807	0.088806	2.25807	0.020141	2.25807	0.104675	2.25807	0.023804	2.25807	0.05249	2.25807	0.031433	2.25807	0.054932	2.25807	0.022277	2.25807	0.089722	2.25807	0.033569
		2.27273	0.076416	2.27273	0.082398	2.27273	0.059814	2.27273	0.019531	2.27273	0.038147	2.27273	0.062256	2.27273	0.030823	2.27273	0.065918	2.27273	0.065918	2.27273	0.044555	2.27273	0.024414	2.27273	0.052795	2.27273	0.052796	2.27273	0.019836	2.27273	0.097656	2.27273	0.020446	2.27273	0.10437	2.27273	0.018006	2.27273	0.053406	2.27273	0.032959	2.27273	0.054321	2.27273	0.021972	2.27273	0.079956	2.27273	0.031128
		2.28739	0.078979	2.28739	0.074463	2.28739	0.047607	2.28739	0.020752	2.28739	0.037537	2.28739	0.046692	2.28739	0.020752	2.28739	0.066224	2.28739	0.07019	2.28739	0.043945	2.28739	0.022888	2.28739	0.040588	2.28739	0.049134	2.28739	0.018921	2.28739	0.09491	2.28739	0.01892	2.28739	0.094909	2.28739	0.015564	2.28739	0.056457	2.28739	0.052795	2.28739	0.038452	2.28739	0.022888	2.28739	0.099792	2.28739	0.031738
		2.30205	0.075073	2.30205	0.078125	2.30205	0.042724	2.30205	0.021667	2.30205	0.041199	2.30205	0.051575	2.30205	0.032349	2.30205	0.069275	2.30205	0.078125	2.30205	0.046997	2.30205	0.01892	2.30205	0.042114	2.30205	0.04303	2.30205	0.014648	2.30205	0.097046	2.30205	0.015869	2.30205	0.098572	2.30205	0.020142	2.30205	0.057068	2.30205	0.025634	2.30205	0.044556	2.30205	0.021972	2.30205	0.090637	2.30205	0.030518
		2.31671	0.071289	2.31671	0.073853	2.31671	0.0531	2.31671	0.018615	2.31671	0.039063	2.31671	0.062866	2.31671	0.025025	2.31671	0.066224	2.31671	0.072021	2.31671	0.043945	2.31671	0.01892	2.31671	0.039367	2.31671	0.044251	2.31671	0.018921	2.31671	0.093384	2.31671	0.015258	2.31671	0.096435	2.31671	0.018311	2.31671	0.057678	2.31671	0.029296	2.31671	0.043945	2.31671	0.020141	2.31671	0.089111	2.31671	0.027771
		2.33138	0.068908	2.33138	0.06958	2.33138	0.046386	2.33138	0.020752	2.33138	0.037232	2.33138	0.072021	2.33138	0.023499	2.33138	0.067139	2.33138	0.083618	2.33138	0.048217	2.33138	0.020141	2.33138	0.049133	2.33138	0.039978	2.33138	0.017395	2.33138	0.093079	2.33138	0.0177	2.33138	0.090942	2.33138	0.017395	2.33138	0.054321	2.33138	0.024108	2.33138	0.045166	2.33138	0.021667	2.33138	0.076904	2.33138	0.030823
		2.34604	0.06781	2.34604	0.078431	2.34604	0.045776	2.34604	0.01892	2.34604	0.035706	2.34604	0.054321	2.34604	0.024719	2.34604	0.065613	2.34604	0.075683	2.34604	0.045166	2.34604	0.019531	2.34604	0.044555	2.34604	0.049134	2.34604	0.017395	2.34604	0.095825	2.34604	0.014953	2.34604	0.058899	2.34604	0.016785	2.34604	0.050659	2.34604	0.026245	2.34604	0.04364	2.34604	0.021362	2.34604	0.08606	2.34604	0.027161
		2.3607	0.06546	2.3607	0.072327	2.3607	0.04486	2.3607	0.01892	2.3607	0.034485	2.3607	0.059204	2.3607	0.022888	2.3607	0.059205	2.3607	0.071716	2.3607	0.040283	2.3607	0.020752	2.3607	0.039978	2.3607	0.047303	2.3607	0.014648	2.3607	0.099182	2.3607	0.019531	2.3607	0.053406	2.3607	0.016785	2.3607	0.042419	2.3607	0.032959	2.3607	0.050659	2.3607	0.025634	2.3607	0.084839	2.3607	0.025025
		2.37537	0.065552	2.37537	0.069275	2.37537	0.045471	2.37537	0.014953	2.37537	0.038452	2.37537	0.057983	2.37537	0.018921	2.37537	0.053406	2.37537	0.074157	2.37537	0.049133	2.37537	0.021972	2.37537	0.044861	2.37537	0.041199	2.37537	0.019531	2.37537	0.089417	2.37537	0.016784	2.37537	0.054016	2.37537	0.014649	2.37537	0.039978	2.37537	0.030212	2.37537	0.046387	2.37537	0.022277	2.37537	0.08606	2.37537	0.02533
		2.39003	0.066589	2.39003	0.065918	2.39003	0.04364	2.39003	0.014953	2.39003	0.037232	2.39003	0.058899	2.39003	0.020447	2.39003	0.057679	2.39003	0.075378	2.39003	0.045776	2.39003	0.020752	2.39003	0.04364	2.39003	0.04242	2.39003	0.018921	2.39003	0.083313	2.39003	0.025329	2.39003	0.050354	2.39003	0.017395	2.39003	0.041198	2.39003	0.027465	2.39003	0.040893	2.39003	0.021362	2.39003	0.089416	2.39003	0.023499
		2.40469	0.062805	2.40469	0.063477	2.40469	0.040893	2.40469	0.016174	2.40469	0.039673	2.40469	0.047302	2.40469	0.020142	2.40469	0.039978	2.40469	0.058899	2.40469	0.041503	2.40469	0.019226	2.40469	0.044861	2.40469	0.044556	2.40469	0.019531	2.40469	0.092468	2.40469	0.020752	2.40469	0.048523	2.40469	0.012513	2.40469	0.037231	2.40469	0.023803	2.40469	0.041809	2.40469	0.020446	2.40469	0.095825	2.40469	0.024414
		2.41935	0.061279	2.41935	0.065308	2.41935	0.0354	2.41935	0.017395	2.41935	0.031738	2.41935	0.066528	2.41935	0.021973	2.41935	0.041809	2.41935	0.065307	2.41935	0.040283	2.41935	0.019836	2.41935	0.041198	2.41935	0.044861	2.41935	0.016785	2.41935	0.090332	2.41935	0.028381	2.41935	0.050964	2.41935	0.013733	2.41935	0.031128	2.41935	0.021362	2.41935	0.044861	2.41935	0.019531	2.41935	0.091553	2.41935	0.024414
		2.43402	0.061737	2.43402	0.061036	2.43402	0.039062	2.43402	0.015258	2.43402	0.026245	2.43402	0.064087	2.43402	0.021973	2.43402	0.040589	2.43402	0.059814	2.43402	0.039367	2.43402	0.019836	2.43402	0.04425	2.43402	0.028077	2.43402	0.020447	2.43402	0.075989	2.43402	0.031433	2.43402	0.050659	2.43402	0.014954	2.43402	0.029907	2.43402	0.021362	2.43402	0.04303	2.43402	0.020446	2.43402	0.096741	2.43402	0.027161
		2.44868	0.059479	2.44868	0.062256	2.44868	0.035095	2.44868	0.016174	2.44868	0.022583	2.44868	0.044556	2.44868	0.021973	2.44868	0.045472	2.44868	0.06134	2.44868	0.035095	2.44868	0.019531	2.44868	0.045471	2.44868	0.032349	2.44868	0.01831	2.44868	0.064392	2.44868	0.029296	2.44868	0.054931	2.44868	0.01709	2.44868	0.033874	2.44868	0.024719	2.44868	0.041504	2.44868	0.017089	2.44868	0.088501	2.44868	0.026856
		2.46334	0.059814	2.46334	0.062867	2.46334	0.0354	2.46334	0.014953	2.46334	0.018921	2.46334	0.04364	2.46334	0.023499	2.46334	0.045472	2.46334	0.055236	2.46334	0.033569	2.46334	0.0177	2.46334	0.042114	2.46334	0.038453	2.46334	0.01709	2.46334	0.068054	2.46334	0.023193	2.46334	0.050964	2.46334	0.016785	2.46334	0.03479	2.46334	0.023193	2.46334	0.042724	2.46334	0.016479	2.46334	0.081482	2.46334	0.021057
		2.47801	0.057098	2.47801	0.059205	2.47801	0.039978	2.47801	0.015258	2.47801	0.021057	2.47801	0.046692	2.47801	0.024109	2.47801	0.044251	2.47801	0.046386	2.47801	0.035705	2.47801	0.016479	2.47801	0.041198	2.47801	0.039368	2.47801	0.020752	2.47801	0.062561	2.47801	0.028991	2.47801	0.055847	2.47801	0.013123	2.47801	0.032348	2.47801	0.020446	2.47801	0.038452	2.47801	0.01831	2.47801	0.080872	2.47801	0.019531
		2.49267	0.058105	2.49267	0.063477	2.49267	0.037536	2.49267	0.017395	2.49267	0.022583	2.49267	0.054932	2.49267	0.023499	2.49267	0.052796	2.49267	0.054626	2.49267	0.037231	2.49267	0.018005	2.49267	0.04364	2.49267	0.032349	2.49267	0.017395	2.49267	0.061951	2.49267	0.025329	2.49267	0.052795	2.49267	0.012818	2.49267	0.026245	2.49267	0.020752	2.49267	0.032043	2.49267	0.01831	2.49267	0.081482	2.49267	0.018005
		2.50733	0.056793	2.50733	0.058594	2.50733	0.034179	2.50733	0.019531	2.50733	0.021362	2.50733	0.043335	2.50733	0.020752	2.50733	0.049744	2.50733	0.054931	2.50733	0.042114	2.50733	0.0177	2.50733	0.042419	2.50733	0.049744	2.50733	0.021362	2.50733	0.057678	2.50733	0.026855	2.50733	0.04303	2.50733	0.018311	2.50733	0.030823	2.50733	0.022888	2.50733	0.027466	2.50733	0.0177	2.50733	0.083923	2.50733	0.022888
		2.52199	0.057892	2.52199	0.057984	2.52199	0.0354	2.52199	0.016784	2.52199	0.018921	2.52199	0.033569	2.52199	0.020142	2.52199	0.047303	2.52199	0.050354	2.52199	0.038452	2.52199	0.018005	2.52199	0.038757	2.52199	0.035096	2.52199	0.015564	2.52199	0.057984	2.52199	0.022583	2.52199	0.041809	2.52199	0.018006	2.52199	0.02655	2.52199	0.021057	2.52199	0.028076	2.52199	0.019226	2.52199	0.090942	2.52199	0.021668
		2.53666	0.056213	2.53666	0.059205	2.53666	0.039062	2.53666	0.014038	2.53666	0.018921	2.53666	0.032349	2.53666	0.020142	2.53666	0.040589	2.53666	0.047302	2.53666	0.039672	2.53666	0.020446	2.53666	0.034485	2.53666	0.034485	2.53666	0.012207	2.53666	0.055237	2.53666	0.020446	2.53666	0.043945	2.53666	0.016175	2.53666	0.030517	2.53666	0.021057	2.53666	0.028076	2.53666	0.019531	2.53666	0.081787	2.53666	0.019531
		2.55132	0.055908	2.55132	0.055848	2.55132	0.037231	2.55132	0.015258	2.55132	0.014954	2.55132	0.023804	2.55132	0.021973	2.55132	0.043641	2.55132	0.043335	2.55132	0.037231	2.55132	0.01892	2.55132	0.039978	2.55132	0.087281	2.55132	0.012512	2.55132	0.052796	2.55132	0.020446	2.55132	0.04364	2.55132	0.01709	2.55132	0.029907	2.55132	0.020141	2.55132	0.032349	2.55132	0.017089	2.55132	0.080566	2.55132	0.020142
		2.56598	0.057464	2.56598	0.059205	2.56598	0.034179	2.56598	0.018615	2.56598	0.018921	2.56598	0.029297	2.56598	0.019531	2.56598	0.041809	2.56598	0.046386	2.56598	0.033874	2.56598	0.015869	2.56598	0.038452	2.56598	0.126648	2.56598	0.012512	2.56598	0.052185	2.56598	0.021362	2.56598	0.044555	2.56598	0.014344	2.56598	0.030212	2.56598	0.021057	2.56598	0.028076	2.56598	0.015564	2.56598	0.079956	2.56598	0.019226
		2.58065	0.054443	2.58065	0.057679	2.58065	0.033264	2.58065	0.015564	2.58065	0.0177	2.58065	0.027161	2.58065	0.01709	2.58065	0.035706	2.58065	0.043945	2.58065	0.033874	2.58065	0.0177	2.58065	0.037536	2.58065	0.044251	2.58065	0.012817	2.58065	0.054627	2.58065	0.022888	2.58065	0.046386	2.58065	0.01709	2.58065	0.029297	2.58065	0.019531	2.58065	0.027466	2.58065	0.0177	2.58065	0.064697	2.58065	0.021057
		2.59531	0.052337	2.59531	0.060425	2.59531	0.0354	2.59531	0.018615	2.59531	0.015259	2.59531	0.027466	2.59531	0.014954	2.59531	0.032959	2.59531	0.043945	2.59531	0.032043	2.59531	0.018005	2.59531	0.038757	2.59531	0.03357	2.59531	0.013428	2.59531	0.055237	2.59531	0.026245	2.59531	0.042419	2.59531	0.018616	2.59531	0.029602	2.59531	0.019531	2.59531	0.02594	2.59531	0.014953	2.59531	0.066833	2.59531	0.019226
		2.60997	0.051208	2.60997	0.055237	2.60997	0.0354	2.60997	0.015564	2.60997	0.015869	2.60997	0.029907	2.60997	0.014954	2.60997	0.028992	2.60997	0.056152	2.60997	0.032959	2.60997	0.016479	2.60997	0.038757	2.60997	0.031434	2.60997	0.012817	2.60997	0.045166	2.60997	0.026855	2.60997	0.04364	2.60997	0.01709	2.60997	0.024109	2.60997	0.019836	2.60997	0.025635	2.60997	0.015869	2.60997	0.063477	2.60997	0.01709
		2.62463	0.051269	2.62463	0.058594	2.62463	0.03479	2.62463	0.012817	2.62463	0.015869	2.62463	0.037231	2.62463	0.014649	2.62463	0.044556	2.62463	0.047607	2.62463	0.033569	2.62463	0.014953	2.62463	0.04303	2.62463	0.032044	2.62463	0.009766	2.62463	0.03418	2.62463	0.024719	2.62463	0.04303	2.62463	0.018006	2.62463	0.024719	2.62463	0.016784	2.62463	0.026855	2.62463	0.013733	2.62463	0.058289	2.62463	0.01648
		2.6393	0.048706	2.6393	0.060425	2.6393	0.03479	2.6393	0.011291	2.6393	0.014954	2.6393	0.021362	2.6393	0.014649	2.6393	0.044861	2.6393	0.043029	2.6393	0.035095	2.6393	0.014343	2.6393	0.041809	2.6393	0.029297	2.6393	0.008545	2.6393	0.031128	2.6393	0.021362	2.6393	0.039978	2.6393	0.013733	2.6393	0.028686	2.6393	0.017395	2.6393	0.026245	2.6393	0.015258	2.6393	0.057678	2.6393	0.019837
		2.65396	0.057464	2.65396	0.056458	2.65396	0.037231	2.65396	0.014953	2.65396	0.015259	2.65396	0.027161	2.65396	0.015259	2.65396	0.032044	2.65396	0.050048	2.65396	0.030212	2.65396	0.013122	2.65396	0.050354	2.65396	0.028992	2.65396	0.011597	2.65396	0.033264	2.65396	0.01831	2.65396	0.036316	2.65396	0.014954	2.65396	0.029297	2.65396	0.015564	2.65396	0.032959	2.65396	0.015869	2.65396	0.063782	2.65396	0.015869
		2.66862	0.055542	2.66862	0.050965	2.66862	0.031128	2.66862	0.014343	2.66862	0.022583	2.66862	0.021973	2.66862	0.012512	2.66862	0.028992	2.66862	0.043335	2.66862	0.032348	2.66862	0.013427	2.66862	0.040893	2.66862	0.027161	2.66862	0.010071	2.66862	0.038757	2.66862	0.019836	2.66862	0.036316	2.66862	0.017701	2.66862	0.027771	2.66862	0.015564	2.66862	0.023804	2.66862	0.014648	2.66862	0.058899	2.66862	0.016785
		2.68329	0.058685	2.68329	0.048829	2.68329	0.032653	2.68329	0.015564	2.68329	0.016785	2.68329	0.031128	2.68329	0.014649	2.68329	0.028687	2.68329	0.040588	2.68329	0.030517	2.68329	0.014953	2.68329	0.044861	2.68329	0.028382	2.68329	0.010376	2.68329	0.041199	2.68329	0.016479	2.68329	0.040588	2.68329	0.016785	2.68329	0.025024	2.68329	0.016479	2.68329	0.024109	2.68329	0.011596	2.68329	0.059204	2.68329	0.01648
		2.69795	0.054107	2.69795	0.049439	2.69795	0.029907	2.69795	0.014953	2.69795	0.01648	2.69795	0.024719	2.69795	0.014954	2.69795	0.028382	2.69795	0.042724	2.69795	0.032348	2.69795	0.014343	2.69795	0.046692	2.69795	0.02472	2.69795	0.009155	2.69795	0.040588	2.69795	0.021362	2.69795	0.036316	2.69795	0.018006	2.69795	0.02716	2.69795	0.013733	2.69795	0.024719	2.69795	0.014038	2.69795	0.064087	2.69795	0.019837
		2.71261	0.053558	2.71261	0.051575	2.71261	0.032043	2.71261	0.012512	2.71261	0.015259	2.71261	0.029297	2.71261	0.012818	2.71261	0.030823	2.71261	0.036316	2.71261	0.029602	2.71261	0.012207	2.71261	0.04425	2.71261	0.022583	2.71261	0.012817	2.71261	0.041504	2.71261	0.015564	2.71261	0.037231	2.71261	0.01709	2.71261	0.025329	2.71261	0.012817	2.71261	0.024414	2.71261	0.013427	2.71261	0.058594	2.71261	0.018616
		2.72727	0.048797	2.72727	0.047608	2.72727	0.032043	2.72727	0.013733	2.72727	0.010376	2.72727	0.022888	2.72727	0.013428	2.72727	0.02594	2.72727	0.037536	2.72727	0.031433	2.72727	0.011596	2.72727	0.040283	2.72727	0.025635	2.72727	0.011597	2.72727	0.035706	2.72727	0.017089	2.72727	0.038452	2.72727	0.017701	2.72727	0.026245	2.72727	0.015258	2.72727	0.023193	2.72727	0.014038	2.72727	0.056763	2.72727	0.014343
		2.74193	0.05246	2.74193	0.042725	2.74193	0.031433	2.74193	0.014953	2.74193	0.012817	2.74193	0.029297	2.74193	0.012818	2.74193	0.02594	2.74193	0.033874	2.74193	0.027465	2.74193	0.011596	2.74193	0.032654	2.74193	0.02472	2.74193	0.010986	2.74193	0.036621	2.74193	0.017089	2.74193	0.034485	2.74193	0.014649	2.74193	0.024414	2.74193	0.014038	2.74193	0.024109	2.74193	0.012512	2.74193	0.061035	2.74193	0.015259
		2.7566	0.053985	2.7566	0.043335	2.7566	0.029907	2.7566	0.013122	2.7566	0.012817	2.7566	0.018921	2.7566	0.012512	2.7566	0.026551	2.7566	0.02716	2.7566	0.029907	2.7566	0.012207	2.7566	0.032348	2.7566	0.02472	2.7566	0.007019	2.7566	0.028992	2.7566	0.019226	2.7566	0.032654	2.7566	0.014649	2.7566	0.025024	2.7566	0.013427	2.7566	0.022888	2.7566	0.011901	2.7566	0.059204	2.7566	0.012512
		2.77126	0.047241	2.77126	0.043946	2.77126	0.032348	2.77126	0.012512	2.77126	0.016174	2.77126	0.029602	2.77126	0.015869	2.77126	0.032654	2.77126	0.028686	2.77126	0.030212	2.77126	0.012207	2.77126	0.032348	2.77126	0.026246	2.77126	0.011597	2.77126	0.028992	2.77126	0.009765	2.77126	0.031738	2.77126	0.014344	2.77126	0.024109	2.77126	0.012207	2.77126	0.023804	2.77126	0.012207	2.77126	0.054321	2.77126	0.014954
		2.78592	0.045593	2.78592	0.041504	2.78592	0.028991	2.78592	0.014953	2.78592	0.010986	2.78592	0.023498	2.78592	0.021057	2.78592	0.032654	2.78592	0.023803	2.78592	0.033264	2.78592	0.011596	2.78592	0.031128	2.78592	0.027771	2.78592	0.011291	2.78592	0.033569	2.78592	0.014038	2.78592	0.036316	2.78592	0.014039	2.78592	0.026245	2.78592	0.013122	2.78592	0.030212	2.78592	0.014648	2.78592	0.056763	2.78592	0.014954
		2.80059	0.047729	2.80059	0.042725	2.80059	0.031128	2.80059	0.014343	2.80059	0.011597	2.80059	0.018921	2.80059	0.021973	2.80059	0.035096	2.80059	0.025024	2.80059	0.029296	2.80059	0.011291	2.80059	0.029907	2.80059	0.022889	2.80059	0.00824	2.80059	0.030823	2.80059	0.012817	2.80059	0.033569	2.80059	0.012207	2.80059	0.025024	2.80059	0.013427	2.80059	0.039062	2.80059	0.014648	2.80059	0.05249	2.80059	0.013733
		2.81525	0.045166	2.81525	0.039673	2.81525	0.032959	2.81525	0.016174	2.81525	0.012817	2.81525	0.030518	2.81525	0.016175	2.81525	0.036927	2.81525	0.025329	2.81525	0.028686	2.81525	0.009765	2.81525	0.026855	2.81525	0.023499	2.81525	0.007019	2.81525	0.032044	2.81525	0.010681	2.81525	0.032043	2.81525	0.014649	2.81525	0.023498	2.81525	0.015869	2.81525	0.028686	2.81525	0.012207	2.81525	0.058899	2.81525	0.014954
		2.82991	0.04425	2.82991	0.038758	2.82991	0.036926	2.82991	0.012817	2.82991	0.012207	2.82991	0.021667	2.82991	0.014649	2.82991	0.043641	2.82991	0.023193	2.82991	0.026245	2.82991	0.010681	2.82991	0.027466	2.82991	0.021973	2.82991	0.009155	2.82991	0.035706	2.82991	0.016784	2.82991	0.032043	2.82991	0.012513	2.82991	0.024109	2.82991	0.011901	2.82991	0.025635	2.82991	0.013122	2.82991	0.056152	2.82991	0.015564
		2.84457	0.043396	2.84457	0.039978	2.84457	0.0354	2.84457	0.013733	2.84457	0.014038	2.84457	0.038757	2.84457	0.011902	2.84457	0.052796	2.84457	0.028381	2.84457	0.028076	2.84457	0.012817	2.84457	0.02594	2.84457	0.022889	2.84457	0.009155	2.84457	0.030823	2.84457	0.021972	2.84457	0.032654	2.84457	0.011902	2.84457	0.021057	2.84457	0.012817	2.84457	0.025329	2.84457	0.010376	2.84457	0.052795	2.84457	0.011597
		2.85924	0.04129	2.85924	0.037842	2.85924	0.029907	2.85924	0.011901	2.85924	0.010986	2.85924	0.019531	2.85924	0.013428	2.85924	0.036927	2.85924	0.023803	2.85924	0.025634	2.85924	0.010376	2.85924	0.019226	2.85924	0.02594	2.85924	0.006103	2.85924	0.02655	2.85924	0.022277	2.85924	0.033264	2.85924	0.010682	2.85924	0.021667	2.85924	0.012207	2.85924	0.025329	2.85924	0.007324	2.85924	0.051269	2.85924	0.013733
		2.8739	0.041565	2.8739	0.037232	2.8739	0.025329	2.8739	0.012207	2.8739	0.009766	2.8739	0.025635	2.8739	0.014954	2.8739	0.034485	2.8739	0.023803	2.8739	0.025329	2.8739	0.009765	2.8739	0.02594	2.8739	0.022278	2.8739	0.00885	2.8739	0.02594	2.8739	0.025024	2.8739	0.032654	2.8739	0.012513	2.8739	0.024414	2.8739	0.012512	2.8739	0.023193	2.8739	0.010681	2.8739	0.042114	2.8739	0.011902
		2.88856	0.041412	2.88856	0.039063	2.88856	0.029907	2.88856	0.014343	2.88856	0.010376	2.88856	0.022583	2.88856	0.010376	2.88856	0.028077	2.88856	0.019531	2.88856	0.022888	2.88856	0.010376	2.88856	0.018615	2.88856	0.021668	2.88856	0.010986	2.88856	0.023193	2.88856	0.038452	2.88856	0.03479	2.88856	0.010682	2.88856	0.02594	2.88856	0.012207	2.88856	0.02655	2.88856	0.010986	2.88856	0.046081	2.88856	0.011902
		2.90323	0.039825	2.90323	0.036011	2.90323	0.026855	2.90323	0.013733	2.90323	0.008545	2.90323	0.019531	2.90323	0.009156	2.90323	0.032349	2.90323	0.01831	2.90323	0.025634	2.90323	0.010376	2.90323	0.0177	2.90323	0.021363	2.90323	0.010376	2.90323	0.020752	2.90323	0.015869	2.90323	0.030517	2.90323	0.013733	2.90323	0.021362	2.90323	0.011596	2.90323	0.023193	2.90323	0.010681	2.90323	0.049133	2.90323	0.012818
		2.91789	0.039825	2.91789	0.035401	2.91789	0.031433	2.91789	0.013122	2.91789	0.006409	2.91789	0.023804	2.91789	0.011902	2.91789	0.028382	2.91789	0.015258	2.91789	0.024414	2.91789	0.007629	2.91789	0.016784	2.91789	0.020447	2.91789	0.007935	2.91789	0.018616	2.91789	0.015258	2.91789	0.030823	2.91789	0.011292	2.91789	0.021057	2.91789	0.011596	2.91789	0.025024	2.91789	0.011291	2.91789	0.055847	2.91789	0.013123
		2.93255	0.037567	2.93255	0.037842	2.93255	0.027771	2.93255	0.013733	2.93255	0.010071	2.93255	0.028381	2.93255	0.010987	2.93255	0.026551	2.93255	0.020141	2.93255	0.025024	2.93255	0.008545	2.93255	0.013733	2.93255	0.024414	2.93255	0.00824	2.93255	0.021057	2.93255	0.024108	2.93255	0.029602	2.93255	0.010376	2.93255	0.022583	2.93255	0.012207	2.93255	0.025024	2.93255	0.010681	2.93255	0.048828	2.93255	0.015564
		2.94721	0.038543	2.94721	0.036011	2.94721	0.027465	2.94721	0.014953	2.94721	0.008545	2.94721	0.023498	2.94721	0.015564	2.94721	0.02472	2.94721	0.016784	2.94721	0.025024	2.94721	0.011291	2.94721	0.012512	2.94721	0.016785	2.94721	0.007935	2.94721	0.023804	2.94721	0.012207	2.94721	0.02716	2.94721	0.015564	2.94721	0.020447	2.94721	0.01007	2.94721	0.023498	2.94721	0.010376	2.94721	0.043335	2.94721	0.013733
		2.96188	0.037933	2.96188	0.03479	2.96188	0.025634	2.96188	0.013733	2.96188	0.010071	2.96188	0.016174	2.96188	0.013733	2.96188	0.028382	2.96188	0.022583	2.96188	0.025634	2.96188	0.008545	2.96188	0.011902	2.96188	0.017395	2.96188	0.010376	2.96188	0.018616	2.96188	0.008239	2.96188	0.024719	2.96188	0.012513	2.96188	0.021972	2.96188	0.009765	2.96188	0.024719	2.96188	0.010376	2.96188	0.046081	2.96188	0.012512
		2.97654	0.036133	2.97654	0.038453	2.97654	0.025024	2.97654	0.016174	2.97654	0.00885	2.97654	0.021667	2.97654	0.014954	2.97654	0.026856	2.97654	0.018005	2.97654	0.021972	2.97654	0.008545	2.97654	0.014953	2.97654	0.018311	2.97654	0.006714	2.97654	0.018921	2.97654	0.006713	2.97654	0.025024	2.97654	0.012513	2.97654	0.020141	2.97654	0.011596	2.97654	0.025329	2.97654	0.009155	2.97654	0.046997	2.97654	0.011902
		2.9912	0.035888	2.9912	0.035401	2.9912	0.024414	2.9912	0.014953	2.9912	0.008545	2.9912	0.025024	2.9912	0.016175	2.9912	0.025635	2.9912	0.019531	2.9912	0.022888	2.9912	0.007019	2.9912	0.010986	2.9912	0.019226	2.9912	0.00885	2.9912	0.014954	2.9912	0.008239	2.9912	0.030212	2.9912	0.010682	2.9912	0.018005	2.9912	0.012817	2.9912	0.023804	2.9912	0.008545	2.9912	0.050964	2.9912	0.011597
		3.00587	0.037658	3.00587	0.036927	3.00587	0.021972	3.00587	0.012817	3.00587	0.006714	3.00587	0.019836	3.00587	0.010071	3.00587	0.019837	3.00587	0.020752	3.00587	0.020752	3.00587	0.00946	3.00587	0.014648	3.00587	0.018006	3.00587	0.009766	3.00587	0.015869	3.00587	0.010681	3.00587	0.031433	3.00587	0.012207	3.00587	0.018615	3.00587	0.010681	3.00587	0.01831	3.00587	0.008239	3.00587	0.044556	3.00587	0.013428
		3.02053	0.034637	3.02053	0.03479	3.02053	0.024414	3.02053	0.012817	3.02053	0.007324	3.02053	0.027771	3.02053	0.006714	3.02053	0.025635	3.02053	0.019226	3.02053	0.024108	3.02053	0.007629	3.02053	0.012512	3.02053	0.014954	3.02053	0.006103	3.02053	0.015869	3.02053	0.009765	3.02053	0.028991	3.02053	0.011292	3.02053	0.0177	3.02053	0.011291	3.02053	0.019836	3.02053	0.010681	3.02053	0.047607	3.02053	0.013733
		3.03519	0.033478	3.03519	0.032959	3.03519	0.021972	3.03519	0.013733	3.03519	0.008545	3.03519	0.021362	3.03519	0.011292	3.03519	0.022278	3.03519	0.015258	3.03519	0.021362	3.03519	0.010681	3.03519	0.013733	3.03519	0.01587	3.03519	0.007019	3.03519	0.01648	3.03519	0.01007	3.03519	0.029297	3.03519	0.010071	3.03519	0.014953	3.03519	0.009765	3.03519	0.01709	3.03519	0.011901	3.03519	0.046997	3.03519	0.014038
		3.04985	0.032928	3.04985	0.031739	3.04985	0.023803	3.04985	0.014953	3.04985	0.007935	3.04985	0.025635	3.04985	0.012512	3.04985	0.022583	3.04985	0.014343	3.04985	0.020446	3.04985	0.01007	3.04985	0.011291	3.04985	0.019837	3.04985	0.010376	3.04985	0.011902	3.04985	0.007019	3.04985	0.026855	3.04985	0.009461	3.04985	0.018005	3.04985	0.010986	3.04985	0.019226	3.04985	0.010376	3.04985	0.042114	3.04985	0.014649
		3.06452	0.031952	3.06452	0.029297	3.06452	0.021667	3.06452	0.016479	3.06452	0.007629	3.06452	0.021057	3.06452	0.010376	3.06452	0.021973	3.06452	0.015258	3.06452	0.020446	3.06452	0.00946	3.06452	0.010681	3.06452	0.015564	3.06452	0.007324	3.06452	0.014343	3.06452	0.00946	3.06452	0.027771	3.06452	0.011292	3.06452	0.016479	3.06452	0.011596	3.06452	0.018921	3.06452	0.010986	3.06452	0.039978	3.06452	0.011902
		3.07918	0.031677	3.07918	0.035401	3.07918	0.021972	3.07918	0.011596	3.07918	0.007935	3.07918	0.018616	3.07918	0.010071	3.07918	0.024109	3.07918	0.013122	3.07918	0.019836	3.07918	0.008545	3.07918	0.010681	3.07918	0.014344	3.07918	0.007324	3.07918	0.012512	3.07918	0.008239	3.07918	0.030212	3.07918	0.013428	3.07918	0.016784	3.07918	0.009765	3.07918	0.01831	3.07918	0.00885	3.07918	0.039368	3.07918	0.012512
		3.09384	0.030395	3.09384	0.03357	3.09384	0.020446	3.09384	0.014648	3.09384	0.009155	3.09384	0.022583	3.09384	0.010376	3.09384	0.024109	3.09384	0.014038	3.09384	0.018005	3.09384	0.00885	3.09384	0.010986	3.09384	0.011902	3.09384	0.009766	3.09384	0.014649	3.09384	0.008545	3.09384	0.025329	3.09384	0.014344	3.09384	0.018005	3.09384	0.011596	3.09384	0.01709	3.09384	0.010376	3.09384	0.040893	3.09384	0.015564
		3.1085	0.031006	3.1085	0.035401	3.1085	0.021057	3.1085	0.013122	3.1085	0.005798	3.1085	0.021667	3.1085	0.010681	3.1085	0.029602	3.1085	0.015869	3.1085	0.021972	3.1085	0.008545	3.1085	0.010071	3.1085	0.014039	3.1085	0.006103	3.1085	0.011902	3.1085	0.005493	3.1085	0.02594	3.1085	0.013428	3.1085	0.013428	3.1085	0.00885	3.1085	0.0177	3.1085	0.009155	3.1085	0.037537	3.1085	0.012512
		3.12317	0.03009	3.12317	0.030213	3.12317	0.020446	3.12317	0.015564	3.12317	0.007935	3.12317	0.01831	3.12317	0.011292	3.12317	0.023499	3.12317	0.015258	3.12317	0.020446	3.12317	0.006713	3.12317	0.010071	3.12317	0.013123	3.12317	0.007324	3.12317	0.013733	3.12317	0.00946	3.12317	0.024719	3.12317	0.011902	3.12317	0.015564	3.12317	0.008239	3.12317	0.01709	3.12317	0.009155	3.12317	0.036316	3.12317	0.012207
		3.13783	0.02948	3.13783	0.029908	3.13783	0.020752	3.13783	0.016479	3.13783	0.007629	3.13783	0.023498	3.13783	0.010071	3.13783	0.022889	3.13783	0.015869	3.13783	0.0177	3.13783	0.00885	3.13783	0.011902	3.13783	0.011292	3.13783	0.007629	3.13783	0.014343	3.13783	0.008239	3.13783	0.028076	3.13783	0.011597	3.13783	0.017395	3.13783	0.010376	3.13783	0.018005	3.13783	0.010986	3.13783	0.039062	3.13783	0.013428
		3.15249	0.0289	3.15249	0.028992	3.15249	0.021972	3.15249	0.015258	3.15249	0.005798	3.15249	0.014038	3.15249	0.010376	3.15249	0.020752	3.15249	0.014648	3.15249	0.019226	3.15249	0.008545	3.15249	0.007019	3.15249	0.011597	3.15249	0.005798	3.15249	0.010071	3.15249	0.006713	3.15249	0.025329	3.15249	0.012818	3.15249	0.015259	3.15249	0.007934	3.15249	0.015564	3.15249	0.00946	3.15249	0.039368	3.15249	0.013733
		3.16716	0.026916	3.16716	0.029908	3.16716	0.019226	3.16716	0.012512	3.16716	0.004883	3.16716	0.014648	3.16716	0.013123	3.16716	0.021058	3.16716	0.010986	3.16716	0.01831	3.16716	0.007934	3.16716	0.010681	3.16716	0.012513	3.16716	0.005493	3.16716	0.013733	3.16716	0.007324	3.16716	0.027466	3.16716	0.013428	3.16716	0.013733	3.16716	0.008545	3.16716	0.016174	3.16716	0.009765	3.16716	0.036926	3.16716	0.013123
		3.18182	0.027405	3.18182	0.030213	3.18182	0.021362	3.18182	0.013733	3.18182	0.007324	3.18182	0.014038	3.18182	0.010376	3.18182	0.021058	3.18182	0.013427	3.18182	0.020141	3.18182	0.004882	3.18182	0.010986	3.18182	0.011902	3.18182	0.003052	3.18182	0.010681	3.18182	0.008239	3.18182	0.024719	3.18182	0.014344	3.18182	0.014648	3.18182	0.011291	3.18182	0.014648	3.18182	0.007934	3.18182	0.041809	3.18182	0.011597
		3.19648	0.028534	3.19648	0.035401	3.19648	0.021972	3.19648	0.012512	3.19648	0.004273	3.19648	0.012512	3.19648	0.010987	3.19648	0.019226	3.19648	0.012512	3.19648	0.019531	3.19648	0.005493	3.19648	0.010071	3.19648	0.011292	3.19648	0.009155	3.19648	0.012207	3.19648	0.007324	3.19648	0.027771	3.19648	0.010376	3.19648	0.014648	3.19648	0.008239	3.19648	0.014648	3.19648	0.008545	3.19648	0.036316	3.19648	0.013428
		3.21114	0.027893	3.21114	0.031128	3.21114	0.019531	3.21114	0.016174	3.21114	0.004883	3.21114	0.010681	3.21114	0.011597	3.21114	0.019226	3.21114	0.011596	3.21114	0.020446	3.21114	0.005188	3.21114	0.007934	3.21114	0.010071	3.21114	0.004272	3.21114	0.011902	3.21114	0.005798	3.21114	0.028076	3.21114	0.00824	3.21114	0.011596	3.21114	0.007934	3.21114	0.013122	3.21114	0.009765	3.21114	0.037842	3.21114	0.011597
		3.22581	0.028869	3.22581	0.031739	3.22581	0.019226	3.22581	0.014038	3.22581	0.007019	3.22581	0.019836	3.22581	0.009156	3.22581	0.019837	3.22581	0.011901	3.22581	0.020752	3.22581	0.007019	3.22581	0.00824	3.22581	0.009461	3.22581	0.002747	3.22581	0.011292	3.22581	0.006713	3.22581	0.028991	3.22581	0.011292	3.22581	0.012817	3.22581	0.007934	3.22581	0.013733	3.22581	0.00885	3.22581	0.031738	3.22581	0.013428
		3.24047	0.028991	3.24047	0.029908	3.24047	0.023193	3.24047	0.011291	3.24047	0.006409	3.24047	0.014038	3.24047	0.012818	3.24047	0.018616	3.24047	0.014343	3.24047	0.017395	3.24047	0.006713	3.24047	0.008545	3.24047	0.009461	3.24047	0.006103	3.24047	0.012207	3.24047	0.005798	3.24047	0.028076	3.24047	0.010071	3.24047	0.012207	3.24047	0.008239	3.24047	0.015869	3.24047	0.00885	3.24047	0.033569	3.24047	0.011292
		3.25513	0.027069	3.25513	0.032959	3.25513	0.021972	3.25513	0.011291	3.25513	0.007019	3.25513	0.019836	3.25513	0.011902	3.25513	0.019837	3.25513	0.011901	3.25513	0.016174	3.25513	0.005493	3.25513	0.00946	3.25513	0.007325	3.25513	0.003052	3.25513	0.013123	3.25513	0.006408	3.25513	0.025024	3.25513	0.012513	3.25513	0.011902	3.25513	0.007934	3.25513	0.014954	3.25513	0.008239	3.25513	0.036621	3.25513	0.012207
		3.26979	0.026886	3.26979	0.032959	3.26979	0.020752	3.26979	0.010681	3.26979	0.004273	3.26979	0.024414	3.26979	0.011597	3.26979	0.021668	3.26979	0.013122	3.26979	0.0177	3.26979	0.007629	3.26979	0.00824	3.26979	0.010682	3.26979	0.006409	3.26979	0.012207	3.26979	0.007629	3.26979	0.030212	3.26979	0.011292	3.26979	0.010986	3.26979	0.007019	3.26979	0.01709	3.26979	0.008239	3.26979	0.03479	3.26979	0.009461
		3.28446	0.026031	3.28446	0.036011	3.28446	0.019531	3.28446	0.013122	3.28446	0.006409	3.28446	0.019836	3.28446	0.010987	3.28446	0.018311	3.28446	0.012207	3.28446	0.016784	3.28446	0.005493	3.28446	0.00946	3.28446	0.009461	3.28446	0.003967	3.28446	0.013123	3.28446	0.003357	3.28446	0.037536	3.28446	0.011292	3.28446	0.00885	3.28446	0.00946	3.28446	0.012207	3.28446	0.010376	3.28446	0.036926	3.28446	0.013733
		3.29912	0.028442	3.29912	0.032349	3.29912	0.020446	3.29912	0.011596	3.29912	0.006104	3.29912	0.013428	3.29912	0.009766	3.29912	0.020447	3.29912	0.010986	3.29912	0.018005	3.29912	0.007324	3.29912	0.007934	3.29912	0.008545	3.29912	0.006714	3.29912	0.012512	3.29912	0.006103	3.29912	0.022888	3.29912	0.009461	3.29912	0.010376	3.29912	0.007629	3.29912	0.013428	3.29912	0.009155	3.29912	0.037231	3.29912	0.011597
		3.31378	0.02652	3.31378	0.033875	3.31378	0.019531	3.31378	0.010986	3.31378	0.007629	3.31378	0.012512	3.31378	0.008545	3.31378	0.01709	3.31378	0.011596	3.31378	0.020141	3.31378	0.005798	3.31378	0.007629	3.31378	0.007325	3.31378	0.004883	3.31378	0.011292	3.31378	0.006713	3.31378	0.018921	3.31378	0.009461	3.31378	0.00946	3.31378	0.006713	3.31378	0.012512	3.31378	0.009765	3.31378	0.038452	3.31378	0.010376
		3.32845	0.024505	3.32845	0.030518	3.32845	0.01892	3.32845	0.011291	3.32845	0.004578	3.32845	0.023804	3.32845	0.011597	3.32845	0.019837	3.32845	0.010681	3.32845	0.016479	3.32845	0.006103	3.32845	0.007934	3.32845	0.00763	3.32845	0.003052	3.32845	0.017395	3.32845	0.006103	3.32845	0.020447	3.32845	0.00763	3.32845	0.010071	3.32845	0.006713	3.32845	0.014343	3.32845	0.007934	3.32845	0.03418	3.32845	0.00885
		3.34311	0.027374	3.34311	0.03418	3.34311	0.019226	3.34311	0.011596	3.34311	0.005493	3.34311	0.015869	3.34311	0.009461	3.34311	0.016785	3.34311	0.012207	3.34311	0.016479	3.34311	0.007934	3.34311	0.006408	3.34311	0.010071	3.34311	0.006103	3.34311	0.016174	3.34311	0.007324	3.34311	0.020141	3.34311	0.006409	3.34311	0.010376	3.34311	0.006103	3.34311	0.012207	3.34311	0.008239	3.34311	0.0354	3.34311	0.011292
		3.35777	0.024231	3.35777	0.032654	3.35777	0.018005	3.35777	0.011901	3.35777	0.006714	3.35777	0.01709	3.35777	0.009461	3.35777	0.01709	3.35777	0.010681	3.35777	0.016479	3.35777	0.003662	3.35777	0.006408	3.35777	0.005494	3.35777	0.006103	3.35777	0.009766	3.35777	0.005798	3.35777	0.014343	3.35777	0.007935	3.35777	0.00824	3.35777	0.004577	3.35777	0.009155	3.35777	0.007324	3.35777	0.032349	3.35777	0.012512
		3.37243	0.027313	3.37243	0.030518	3.37243	0.019531	3.37243	0.01007	3.37243	0.004578	3.37243	0.023804	3.37243	0.010376	3.37243	0.018616	3.37243	0.011596	3.37243	0.016479	3.37243	0.007934	3.37243	0.00885	3.37243	0.010071	3.37243	0.007324	3.37243	0.011292	3.37243	0.004882	3.37243	0.0177	3.37243	0.010071	3.37243	0.011291	3.37243	0.007324	3.37243	0.014343	3.37243	0.007934	3.37243	0.03418	3.37243	0.013123
		3.3871	0.025146	3.3871	0.029297	3.3871	0.019226	3.3871	0.011901	3.3871	0.006104	3.3871	0.014648	3.3871	0.010987	3.3871	0.01709	3.3871	0.010681	3.3871	0.014648	3.3871	0.004882	3.3871	0.00946	3.3871	0.009766	3.3871	0.006714	3.3871	0.010376	3.3871	0.005798	3.3871	0.015564	3.3871	0.010376	3.3871	0.010071	3.3871	0.006408	3.3871	0.012207	3.3871	0.00885	3.3871	0.031128	3.3871	0.013733
		3.40176	0.025665	3.40176	0.029297	3.40176	0.016784	3.40176	0.013122	3.40176	0.006714	3.40176	0.019226	3.40176	0.009156	3.40176	0.01587	3.40176	0.010681	3.40176	0.015869	3.40176	0.005493	3.40176	0.00946	3.40176	0.010682	3.40176	0.005188	3.40176	0.009155	3.40176	0.005188	3.40176	0.022278	3.40176	0.009461	3.40176	0.010986	3.40176	0.00885	3.40176	0.011597	3.40176	0.007629	3.40176	0.03479	3.40176	0.011597
		3.41642	0.024627	3.41642	0.027771	3.41642	0.015869	3.41642	0.00946	3.41642	0.005493	3.41642	0.009155	3.41642	0.012207	3.41642	0.015259	3.41642	0.012207	3.41642	0.015564	3.41642	0.006713	3.41642	0.007324	3.41642	0.00763	3.41642	0.003662	3.41642	0.010376	3.41642	0.006103	3.41642	0.017395	3.41642	0.007019	3.41642	0.007934	3.41642	0.007324	3.41642	0.012512	3.41642	0.008545	3.41642	0.031128	3.41642	0.013123
		3.43108	0.023071	3.43108	0.025635	3.43108	0.019531	3.43108	0.010681	3.43108	0.006714	3.43108	0.021362	3.43108	0.013733	3.43108	0.014344	3.43108	0.010681	3.43108	0.016784	3.43108	0.006103	3.43108	0.00946	3.43108	0.010071	3.43108	0.004272	3.43108	0.010681	3.43108	0.004272	3.43108	0.014343	3.43108	0.008851	3.43108	0.00824	3.43108	0.006103	3.43108	0.010986	3.43108	0.008545	3.43108	0.031433	3.43108	0.009766
		3.44575	0.024322	3.44575	0.026551	3.44575	0.018005	3.44575	0.012207	3.44575	0.003357	3.44575	0.020142	3.44575	0.01709	3.44575	0.014954	3.44575	0.010376	3.44575	0.0177	3.44575	0.003967	3.44575	0.010071	3.44575	0.010682	3.44575	0.003662	3.44575	0.00885	3.44575	0.005493	3.44575	0.013733	3.44575	0.007019	3.44575	0.007629	3.44575	0.00885	3.44575	0.011902	3.44575	0.007934	3.44575	0.029907	3.44575	0.010681
		3.46041	0.025665	3.46041	0.024414	3.46041	0.016479	3.46041	0.011901	3.46041	0.006714	3.46041	0.016174	3.46041	0.013123	3.46041	0.015259	3.46041	0.01007	3.46041	0.017089	3.46041	0.005493	3.46041	0.00946	3.46041	0.009461	3.46041	0.004272	3.46041	0.00885	3.46041	0.005493	3.46041	0.015564	3.46041	0.010376	3.46041	0.007629	3.46041	0.007629	3.46041	0.014038	3.46041	0.006408	3.46041	0.028686	3.46041	0.010681
		3.47507	0.023285	3.47507	0.022889	3.47507	0.0177	3.47507	0.013427	3.47507	0.004578	3.47507	0.012512	3.47507	0.010681	3.47507	0.016785	3.47507	0.011596	3.47507	0.015258	3.47507	0.004272	3.47507	0.00946	3.47507	0.010071	3.47507	0.004883	3.47507	0.00885	3.47507	0.005493	3.47507	0.014343	3.47507	0.009766	3.47507	0.007324	3.47507	0.006713	3.47507	0.014648	3.47507	0.00885	3.47507	0.029907	3.47507	0.011292
		3.48974	0.023529	3.48974	0.030518	3.48974	0.0177	3.48974	0.014038	3.48974	0.004883	3.48974	0.011902	3.48974	0.00885	3.48974	0.014954	3.48974	0.008545	3.48974	0.018005	3.48974	0.007324	3.48974	0.010681	3.48974	0.009766	3.48974	0.003052	3.48974	0.009155	3.48974	0.007324	3.48974	0.014343	3.48974	0.008851	3.48974	0.007629	3.48974	0.007629	3.48974	0.012817	3.48974	0.006713	3.48974	0.028686	3.48974	0.013733
		3.5044	0.021515	3.5044	0.032959	3.5044	0.014953	3.5044	0.011596	3.5044	0.004273	3.5044	0.015869	3.5044	0.010376	3.5044	0.013428	3.5044	0.010986	3.5044	0.016479	3.5044	0.007934	3.5044	0.009155	3.5044	0.008545	3.5044	0.004883	3.5044	0.006409	3.5044	0.007934	3.5044	0.012207	3.5044	0.00824	3.5044	0.004577	3.5044	0.006103	3.5044	0.013428	3.5044	0.006713	3.5044	0.028992	3.5044	0.00885
		3.51906	0.021728	3.51906	0.031128	3.51906	0.015869	3.51906	0.012207	3.51906	0.004273	3.51906	0.016174	3.51906	0.010376	3.51906	0.013733	3.51906	0.010376	3.51906	0.022888	3.51906	0.006713	3.51906	0.00885	3.51906	0.010682	3.51906	0.003662	3.51906	0.007935	3.51906	0.006103	3.51906	0.014038	3.51906	0.009461	3.51906	0.00946	3.51906	0.007324	3.51906	0.012207	3.51906	0.008239	3.51906	0.028992	3.51906	0.00763
		3.53372	0.022095	3.53372	0.039063	3.53372	0.015869	3.53372	0.013122	3.53372	0.005493	3.53372	0.012207	3.53372	0.011597	3.53372	0.014344	3.53372	0.008239	3.53372	0.0177	3.53372	0.004882	3.53372	0.010986	3.53372	0.00824	3.53372	0.003662	3.53372	0.007324	3.53372	0.007324	3.53372	0.010071	3.53372	0.007019	3.53372	0.005493	3.53372	0.007629	3.53372	0.012207	3.53372	0.007324	3.53372	0.028686	3.53372	0.010681
		3.54839	0.026306	3.54839	0.030518	3.54839	0.015258	3.54839	0.011596	3.54839	0.004883	3.54839	0.009766	3.54839	0.015869	3.54839	0.014954	3.54839	0.009765	3.54839	0.017395	3.54839	0.005798	3.54839	0.00824	3.54839	0.007019	3.54839	0.006409	3.54839	0.007019	3.54839	0.006713	3.54839	0.014038	3.54839	0.00824	3.54839	0.006714	3.54839	0.008239	3.54839	0.014038	3.54839	0.008239	3.54839	0.029907	3.54839	0.009155
		3.56305	0.020782	3.56305	0.029908	3.56305	0.015258	3.56305	0.00946	3.56305	0.003357	3.56305	0.008545	3.56305	0.013123	3.56305	0.011902	3.56305	0.010376	3.56305	0.016479	3.56305	0.006103	3.56305	0.007629	3.56305	0.010071	3.56305	0.007935	3.56305	0.005188	3.56305	0.008239	3.56305	0.015869	3.56305	0.005799	3.56305	0.006103	3.56305	0.007019	3.56305	0.009766	3.56305	0.007629	3.56305	0.030518	3.56305	0.010681
		3.57771	0.020263	3.57771	0.030213	3.57771	0.014953	3.57771	0.009765	3.57771	0.003967	3.57771	0.011902	3.57771	0.014649	3.57771	0.013428	3.57771	0.011596	3.57771	0.013427	3.57771	0.005798	3.57771	0.00824	3.57771	0.010682	3.57771	0.00824	3.57771	0.006714	3.57771	0.007934	3.57771	0.013122	3.57771	0.007325	3.57771	0.007019	3.57771	0.007324	3.57771	0.012207	3.57771	0.006103	3.57771	0.037537	3.57771	0.00763
		3.59238	0.023041	3.59238	0.029908	3.59238	0.015869	3.59238	0.009765	3.59238	0.005798	3.59238	0.027161	3.59238	0.014038	3.59238	0.011597	3.59238	0.011596	3.59238	0.017089	3.59238	0.007019	3.59238	0.009155	3.59238	0.012207	3.59238	0.006714	3.59238	0.00763	3.59238	0.005798	3.59238	0.014343	3.59238	0.007019	3.59238	0.007324	3.59238	0.006713	3.59238	0.010986	3.59238	0.009155	3.59238	0.036621	3.59238	0.00885
		3.60704	0.019012	3.60704	0.018311	3.60704	0.01831	3.60704	0.010376	3.60704	0.004578	3.60704	0.013428	3.60704	0.015259	3.60704	0.013428	3.60704	0.010376	3.60704	0.017089	3.60704	0.005493	3.60704	0.009155	3.60704	0.010071	3.60704	0.003662	3.60704	0.004273	3.60704	0.009155	3.60704	0.015259	3.60704	0.006409	3.60704	0.009155	3.60704	0.004577	3.60704	0.014038	3.60704	0.009765	3.60704	0.033264	3.60704	0.009461
		3.6217	0.020019	3.6217	0.018311	3.6217	0.01831	3.6217	0.009155	3.6217	0.004883	3.6217	0.011597	3.6217	0.009156	3.6217	0.010987	3.6217	0.009765	3.6217	0.011901	3.6217	0.006713	3.6217	0.00824	3.6217	0.010682	3.6217	0.006409	3.6217	0.007324	3.6217	0.005798	3.6217	0.013733	3.6217	0.006409	3.6217	0.007019	3.6217	0.005798	3.6217	0.011902	3.6217	0.01007	3.6217	0.032959	3.6217	0.008545
		3.63636	0.020965	3.63636	0.018921	3.63636	0.01831	3.63636	0.013427	3.63636	0.003052	3.63636	0.029907	3.63636	0.010987	3.63636	0.014954	3.63636	0.00885	3.63636	0.015258	3.63636	0.006713	3.63636	0.007934	3.63636	0.00763	3.63636	0.009766	3.63636	0.010681	3.63636	0.004272	3.63636	0.013122	3.63636	0.008851	3.63636	0.006103	3.63636	0.007019	3.63636	0.011291	3.63636	0.007629	3.63636	0.032959	3.63636	0.010071
		3.65103	0.019165	3.65103	0.015259	3.65103	0.018005	3.65103	0.011596	3.65103	0.005493	3.65103	0.012817	3.65103	0.012207	3.65103	0.012207	3.65103	0.009155	3.65103	0.022583	3.65103	0.007019	3.65103	0.007019	3.65103	0.007935	3.65103	0.005493	3.65103	0.007019	3.65103	0.004882	3.65103	0.011291	3.65103	0.00824	3.65103	0.006408	3.65103	0.007934	3.65103	0.010071	3.65103	0.009765	3.65103	0.037842	3.65103	0.009461
		3.66569	0.021362	3.66569	0.01709	3.66569	0.01831	3.66569	0.011596	3.66569	0.004883	3.66569	0.013123	3.66569	0.013123	3.66569	0.014954	3.66569	0.010376	3.66569	0.019531	3.66569	0.007019	3.66569	0.008545	3.66569	0.007325	3.66569	0.004272	3.66569	0.010071	3.66569	0.007934	3.66569	0.012817	3.66569	0.008851	3.66569	0.00824	3.66569	0.006713	3.66569	0.011597	3.66569	0.009155	3.66569	0.037231	3.66569	0.010681
		3.68035	0.018585	3.68035	0.01648	3.68035	0.016784	3.68035	0.010986	3.68035	0.002441	3.68035	0.01709	3.68035	0.011292	3.68035	0.011292	3.68035	0.00946	3.68035	0.018005	3.68035	0.006103	3.68035	0.00824	3.68035	0.008545	3.68035	0.006103	3.68035	0.00885	3.68035	0.007019	3.68035	0.01709	3.68035	0.009156	3.68035	0.006408	3.68035	0.009155	3.68035	0.009155	3.68035	0.012207	3.68035	0.032654	3.68035	0.00824
		3.69502	0.018738	3.69502	0.01587	3.69502	0.019226	3.69502	0.00946	3.69502	0.002441	3.69502	0.020752	3.69502	0.010376	3.69502	0.010682	3.69502	0.008239	3.69502	0.020141	3.69502	0.007324	3.69502	0.009765	3.69502	0.008851	3.69502	0.007629	3.69502	0.015869	3.69502	0.006408	3.69502	0.017395	3.69502	0.00824	3.69502	0.006714	3.69502	0.007629	3.69502	0.013428	3.69502	0.007324	3.69502	0.032959	3.69502	0.010681
		3.70968	0.016205	3.70968	0.017701	3.70968	0.017089	3.70968	0.009155	3.70968	0.003967	3.70968	0.020142	3.70968	0.010376	3.70968	0.011292	3.70968	0.010376	3.70968	0.021667	3.70968	0.007324	3.70968	0.010071	3.70968	0.00763	3.70968	0.006103	3.70968	0.013428	3.70968	0.005493	3.70968	0.00946	3.70968	0.00763	3.70968	0.007019	3.70968	0.006103	3.70968	0.011902	3.70968	0.011901	3.70968	0.037537	3.70968	0.009461
		3.72434	0.017944	3.72434	0.017701	3.72434	0.014953	3.72434	0.010376	3.72434	0.002747	3.72434	0.016479	3.72434	0.009766	3.72434	0.012513	3.72434	0.006408	3.72434	0.01831	3.72434	0.007934	3.72434	0.005798	3.72434	0.00824	3.72434	0.005798	3.72434	0.00824	3.72434	0.006713	3.72434	0.011596	3.72434	0.009461	3.72434	0.007934	3.72434	0.007324	3.72434	0.010986	3.72434	0.009155	3.72434	0.027466	3.72434	0.00885
		3.739	0.018341	3.739	0.016785	3.739	0.016784	3.739	0.00885	3.739	0.006409	3.739	0.012817	3.739	0.010071	3.739	0.010987	3.739	0.007934	3.739	0.013122	3.739	0.006713	3.739	0.00946	3.739	0.004578	3.739	0.00885	3.739	0.00824	3.739	0.006713	3.739	0.012207	3.739	0.00824	3.739	0.00885	3.739	0.007629	3.739	0.010986	3.739	0.008239	3.739	0.029297	3.739	0.010376
		3.75367	0.016632	3.75367	0.020752	3.75367	0.01892	3.75367	0.012207	3.75367	0.006104	3.75367	0.012207	3.75367	0.009766	3.75367	0.010071	3.75367	0.006103	3.75367	0.011291	3.75367	0.007324	3.75367	0.00946	3.75367	0.008545	3.75367	0.006714	3.75367	0.009461	3.75367	0.004882	3.75367	0.012207	3.75367	0.009461	3.75367	0.00946	3.75367	0.006103	3.75367	0.010071	3.75367	0.009765	3.75367	0.029602	3.75367	0.007019
		3.76833	0.017273	3.76833	0.022889	3.76833	0.018615	3.76833	0.011596	3.76833	0.005493	3.76833	0.00946	3.76833	0.008545	3.76833	0.010376	3.76833	0.007324	3.76833	0.014648	3.76833	0.006713	3.76833	0.00885	3.76833	0.007935	3.76833	0.007324	3.76833	0.010376	3.76833	0.005188	3.76833	0.011596	3.76833	0.00824	3.76833	0.00824	3.76833	0.008545	3.76833	0.010071	3.76833	0.007934	3.76833	0.032349	3.76833	0.00763
		3.78299	0.015533	3.78299	0.021973	3.78299	0.016784	3.78299	0.013427	3.78299	0.002441	3.78299	0.014648	3.78299	0.006104	3.78299	0.008851	3.78299	0.009765	3.78299	0.012512	3.78299	0.007019	3.78299	0.00824	3.78299	0.007325	3.78299	0.007324	3.78299	0.010071	3.78299	0.002746	3.78299	0.013733	3.78299	0.008545	3.78299	0.010071	3.78299	0.006713	3.78299	0.010071	3.78299	0.008239	3.78299	0.032043	3.78299	0.007935
		3.79765	0.014831	3.79765	0.022889	3.79765	0.017089	3.79765	0.009765	3.79765	0.001831	3.79765	0.013733	3.79765	0.006714	3.79765	0.009461	3.79765	0.005798	3.79765	0.014343	3.79765	0.005798	3.79765	0.009155	3.79765	0.00763	3.79765	0.009155	3.79765	0.013123	3.79765	0.006103	3.79765	0.022278	3.79765	0.009156	3.79765	0.00824	3.79765	0.006103	3.79765	0.009766	3.79765	0.008545	3.79765	0.033874	3.79765	0.010376
		3.81232	0.016266	3.81232	0.021973	3.81232	0.01831	3.81232	0.010681	3.81232	0.006104	3.81232	0.013733	3.81232	0.007324	3.81232	0.009766	3.81232	0.007629	3.81232	0.013122	3.81232	0.006713	3.81232	0.00824	3.81232	0.00763	3.81232	0.00824	3.81232	0.006409	3.81232	0.005188	3.81232	0.014343	3.81232	0.009461	3.81232	0.005798	3.81232	0.007934	3.81232	0.013122	3.81232	0.007934	3.81232	0.032349	3.81232	0.00763
		3.82698	0.016662	3.82698	0.023194	3.82698	0.01831	3.82698	0.010986	3.82698	0.005493	3.82698	0.0177	3.82698	0.00763	3.82698	0.010376	3.82698	0.007324	3.82698	0.014648	3.82698	0.006103	3.82698	0.00885	3.82698	0.00763	3.82698	0.007629	3.82698	0.009155	3.82698	0.007934	3.82698	0.011291	3.82698	0.008545	3.82698	0.00885	3.82698	0.008239	3.82698	0.009766	3.82698	0.007324	3.82698	0.03479	3.82698	0.009461
		3.84164	0.015625	3.84164	0.023804	3.84164	0.018005	3.84164	0.010986	3.84164	0.003967	3.84164	0.00885	3.84164	0.00885	3.84164	0.008545	3.84164	0.010376	3.84164	0.013122	3.84164	0.005188	3.84164	0.006408	3.84164	0.008851	3.84164	0.004578	3.84164	0.007324	3.84164	0.005188	3.84164	0.010071	3.84164	0.008545	3.84164	0.008545	3.84164	0.008239	3.84164	0.010681	3.84164	0.009765	3.84164	0.03418	3.84164	0.008545
		3.8563	0.017425	3.8563	0.023194	3.8563	0.0177	3.8563	0.006713	3.8563	0.005188	3.8563	0.023804	3.8563	0.006714	3.8563	0.008545	3.8563	0.005493	3.8563	0.013122	3.8563	0.006408	3.8563	0.009155	3.8563	0.009766	3.8563	0.007324	3.8563	0.00885	3.8563	0.006103	3.8563	0.012817	3.8563	0.008851	3.8563	0.00824	3.8563	0.007629	3.8563	0.011291	3.8563	0.009765	3.8563	0.033569	3.8563	0.010071
		3.87097	0.016418	3.87097	0.022889	3.87097	0.015869	3.87097	0.007629	3.87097	0.005493	3.87097	0.020752	3.87097	0.006714	3.87097	0.009766	3.87097	0.009765	3.87097	0.013122	3.87097	0.005798	3.87097	0.006103	3.87097	0.009156	3.87097	0.006103	3.87097	0.010376	3.87097	0.007324	3.87097	0.011902	3.87097	0.010071	3.87097	0.007934	3.87097	0.010376	3.87097	0.011291	3.87097	0.007324	3.87097	0.033264	3.87097	0.00824
		3.88563	0.014892	3.88563	0.013733	3.88563	0.017089	3.88563	0.006408	3.88563	0.003357	3.88563	0.028686	3.88563	0.00763	3.88563	0.007019	3.88563	0.007629	3.88563	0.012512	3.88563	0.007324	3.88563	0.00824	3.88563	0.007935	3.88563	0.007935	3.88563	0.00885	3.88563	0.005493	3.88563	0.012512	3.88563	0.009766	3.88563	0.010071	3.88563	0.006713	3.88563	0.011597	3.88563	0.007934	3.88563	0.031738	3.88563	0.006714
		3.90029	0.014862	3.90029	0.013428	3.90029	0.018005	3.90029	0.008545	3.90029	0.005188	3.90029	0.023193	3.90029	0.006104	3.90029	0.009766	3.90029	0.005798	3.90029	0.014038	3.90029	0.004272	3.90029	0.00824	3.90029	0.00763	3.90029	0.004578	3.90029	0.010071	3.90029	0.004882	3.90029	0.011291	3.90029	0.00763	3.90029	0.00824	3.90029	0.007324	3.90029	0.00946	3.90029	0.007934	3.90029	0.032959	3.90029	0.00824
		3.91496	0.014313	3.91496	0.014039	3.91496	0.0177	3.91496	0.009155	3.91496	0.007019	3.91496	0.010681	3.91496	0.006104	3.91496	0.00763	3.91496	0.007324	3.91496	0.012207	3.91496	0.006103	3.91496	0.00946	3.91496	0.008545	3.91496	0.007935	3.91496	0.010681	3.91496	0.008545	3.91496	0.015869	3.91496	0.00824	3.91496	0.007629	3.91496	0.007934	3.91496	0.011597	3.91496	0.007019	3.91496	0.036011	3.91496	0.00824
		3.92962	0.013672	3.92962	0.011597	3.92962	0.01892	3.92962	0.00885	3.92962	0.006104	3.92962	0.020752	3.92962	0.004273	3.92962	0.00824	3.92962	0.007934	3.92962	0.012512	3.92962	0.006103	3.92962	0.007019	3.92962	0.010987	3.92962	0.009155	3.92962	0.00885	3.92962	0.006103	3.92962	0.011902	3.92962	0.007019	3.92962	0.010681	3.92962	0.007934	3.92962	0.013122	3.92962	0.00885	3.92962	0.032959	3.92962	0.009461
		3.94428	0.016205	3.94428	0.010987	3.94428	0.016479	3.94428	0.008545	3.94428	0.005493	3.94428	0.01709	3.94428	0.00763	3.94428	0.010376	3.94428	0.007629	3.94428	0.013427	3.94428	0.004272	3.94428	0.007324	3.94428	0.006714	3.94428	0.006409	3.94428	0.010071	3.94428	0.004577	3.94428	0.011596	3.94428	0.010071	3.94428	0.006714	3.94428	0.007934	3.94428	0.010071	3.94428	0.007629	3.94428	0.033569	3.94428	0.009766
		3.95894	0.015869	3.95894	0.011597	3.95894	0.017089	3.95894	0.00946	3.95894	0.004578	3.95894	0.00885	3.95894	0.008545	3.95894	0.00763	3.95894	0.006713	3.95894	0.014038	3.95894	0.004577	3.95894	0.007019	3.95894	0.00824	3.95894	0.006409	3.95894	0.009461	3.95894	0.007934	3.95894	0.011596	3.95894	0.009461	3.95894	0.008545	3.95894	0.005188	3.95894	0.010376	3.95894	0.005493	3.95894	0.031128	3.95894	0.009461
		3.97361	0.015716	3.97361	0.009461	3.97361	0.015869	3.97361	0.004882	3.97361	0.004883	3.97361	0.012817	3.97361	0.007019	3.97361	0.00824	3.97361	0.006713	3.97361	0.013733	3.97361	0.004882	3.97361	0.005188	3.97361	0.006104	3.97361	0.005798	3.97361	0.00885	3.97361	0.006103	3.97361	0.011902	3.97361	0.009156	3.97361	0.010986	3.97361	0.008239	3.97361	0.009766	3.97361	0.007934	3.97361	0.032349	3.97361	0.007019
		3.98827	0.01596	3.98827	0.010682	3.98827	0.0177	3.98827	0.00946	3.98827	0.004883	3.98827	0.023498	3.98827	0.005493	3.98827	0.006409	3.98827	0.006713	3.98827	0.015564	3.98827	0.005493	3.98827	0.006714	3.98827	0.007019	3.98827	0.005798	3.98827	0.008545	3.98827	0.004577	3.98827	0.010071	3.98827	0.008545	3.98827	0.007019	3.98827	0.007629	3.98827	0.010681	3.98827	0.010986	3.98827	0.036316	3.98827	0.009766
		4.00293	0.015991	4.00293	0.012513	4.00293	0.012817	4.00293	0.00946	4.00293	0.003967	4.00293	0.012512	4.00293	0.007324	4.00293	0.010376	4.00293	0.008545	4.00293	0.014648	4.00293	0.007324	4.00293	0.007629	4.00293	0.00763	4.00293	0.006714	4.00293	0.00885	4.00293	0.007019	4.00293	0.011291	4.00293	0.008851	4.00293	0.009155	4.00293	0.005798	4.00293	0.009766	4.00293	0.008239	4.00293	0.032654	4.00293	0.007324
		4.0176	0.013397	4.0176	0.012207	4.0176	0.014343	4.0176	0.006103	4.0176	0.003052	4.0176	0.010681	4.0176	0.006714	4.0176	0.005188	4.0176	0.005798	4.0176	0.015564	4.0176	0.006713	4.0176	0.00824	4.0176	0.010987	4.0176	0.005493	4.0176	0.00763	4.0176	0.006103	4.0176	0.011596	4.0176	0.008851	4.0176	0.006408	4.0176	0.007934	4.0176	0.00885	4.0176	0.008545	4.0176	0.032959	4.0176	0.007324
		4.03226	0.014923	4.03226	0.010376	4.03226	0.015869	4.03226	0.01007	4.03226	0.003357	4.03226	0.014038	4.03226	0.007019	4.03226	0.008545	4.03226	0.007019	4.03226	0.014038	4.03226	0.006713	4.03226	0.007629	4.03226	0.00763	4.03226	0.010071	4.03226	0.006409	4.03226	0.005493	4.03226	0.012512	4.03226	0.00824	4.03226	0.006714	4.03226	0.008545	4.03226	0.011597	4.03226	0.009155	4.03226	0.027466	4.03226	0.007324
		4.04692	0.019592	4.04692	0.012207	4.04692	0.016479	4.04692	0.007324	4.04692	0.005493	4.04692	0.020752	4.04692	0.007935	4.04692	0.00763	4.04692	0.008545	4.04692	0.012207	4.04692	0.004272	4.04692	0.007019	4.04692	0.010987	4.04692	0.005188	4.04692	0.007324	4.04692	0.005188	4.04692	0.014038	4.04692	0.006409	4.04692	0.00824	4.04692	0.006408	4.04692	0.008545	4.04692	0.008545	4.04692	0.032043	4.04692	0.00885
		4.06158	0.019409	4.06158	0.010376	4.06158	0.016479	4.06158	0.011901	4.06158	0.004883	4.06158	0.013733	4.06158	0.005493	4.06158	0.008851	4.06158	0.006713	4.06158	0.013122	4.06158	0.007019	4.06158	0.009155	4.06158	0.007019	4.06158	0.003052	4.06158	0.009461	4.06158	0.004272	4.06158	0.0177	4.06158	0.00824	4.06158	0.005188	4.06158	0.005188	4.06158	0.00885	4.06158	0.007629	4.06158	0.023193	4.06158	0.006714
		4.07625	0.015503	4.07625	0.007325	4.07625	0.015869	4.07625	0.00885	4.07625	0.004578	4.07625	0.018921	4.07625	0.007324	4.07625	0.005188	4.07625	0.007934	4.07625	0.011291	4.07625	0.005798	4.07625	0.005798	4.07625	0.007935	4.07625	0.005798	4.07625	0.009766	4.07625	0.007324	4.07625	0.013122	4.07625	0.009461	4.07625	0.00824	4.07625	0.004882	4.07625	0.010986	4.07625	0.009765	4.07625	0.031128	4.07625	0.006104
		4.09091	0.01416	4.09091	0.009461	4.09091	0.015258	4.09091	0.010681	4.09091	0.004883	4.09091	0.015259	4.09091	0.006104	4.09091	0.005799	4.09091	0.007019	4.09091	0.014648	4.09091	0.007629	4.09091	0.007324	4.09091	0.007019	4.09091	0.006103	4.09091	0.007935	4.09091	0.007629	4.09091	0.011902	4.09091	0.007325	4.09091	0.009155	4.09091	0.006713	4.09091	0.00824	4.09091	0.007019	4.09091	0.033569	4.09091	0.005798
		4.10557	0.009216	4.10557	0.009766	4.10557	0.016479	4.10557	0.010986	4.10557	0.004578	4.10557	0.011902	4.10557	0.004578	4.10557	0.008851	4.10557	0.005493	4.10557	0.012207	4.10557	0.006103	4.10557	0.007934	4.10557	0.00763	4.10557	0.005188	4.10557	0.006409	4.10557	0.004577	4.10557	0.011291	4.10557	0.009156	4.10557	0.007934	4.10557	0.006103	4.10557	0.009766	4.10557	0.00946	4.10557	0.033569	4.10557	0.00824
		4.12023	0.009674	4.12023	0.009766	4.12023	0.015869	4.12023	0.007324	4.12023	0.003052	4.12023	0.012817	4.12023	0.005799	4.12023	0.006409	4.12023	0.006103	4.12023	0.010376	4.12023	0.006103	4.12023	0.005188	4.12023	0.005799	4.12023	0.005493	4.12023	0.006409	4.12023	0.003051	4.12023	0.012512	4.12023	0.008851	4.12023	0.005188	4.12023	0.007324	4.12023	0.008545	4.12023	0.008545	4.12023	0.031433	4.12023	0.00885
		4.1349	0.010528	4.1349	0.010682	4.1349	0.012817	4.1349	0.00946	4.1349	0.007324	4.1349	0.023804	4.1349	0.005799	4.1349	0.007935	4.1349	0.006713	4.1349	0.012512	4.1349	0.004272	4.1349	0.005493	4.1349	0.007935	4.1349	0.003662	4.1349	0.005493	4.1349	0.007324	4.1349	0.013122	4.1349	0.010071	4.1349	0.007019	4.1349	0.004882	4.1349	0.009155	4.1349	0.00885	4.1349	0.031128	4.1349	0.009766
		4.14956	0.009857	4.14956	0.010987	4.14956	0.015869	4.14956	0.00946	4.14956	0.003662	4.14956	0.0354	4.14956	0.006104	4.14956	0.003663	4.14956	0.007324	4.14956	0.011291	4.14956	0.004272	4.14956	0.003662	4.14956	0.007935	4.14956	0.004883	4.14956	0.006409	4.14956	0.004882	4.14956	0.010986	4.14956	0.009461	4.14956	0.005188	4.14956	0.006408	4.14956	0.010376	4.14956	0.007019	4.14956	0.021667	4.14956	0.008545
		4.16422	0.008636	4.16422	0.008851	4.16422	0.014343	4.16422	0.007629	4.16422	0.005493	4.16422	0.013733	4.16422	0.006714	4.16422	0.005799	4.16422	0.006103	4.16422	0.010986	4.16422	0.004272	4.16422	0.005188	4.16422	0.007935	4.16422	0.003052	4.16422	0.006409	4.16422	0.003967	4.16422	0.010376	4.16422	0.00824	4.16422	0.006408	4.16422	0.005493	4.16422	0.009155	4.16422	0.009155	4.16422	0.021057	4.16422	0.007019
		4.17889	0.009643	4.17889	0.013428	4.17889	0.020752	4.17889	0.010376	4.17889	0.003967	4.17889	0.012207	4.17889	0.007324	4.17889	0.005188	4.17889	0.007324	4.17889	0.012817	4.17889	0.006713	4.17889	0.007019	4.17889	0.007935	4.17889	0.004883	4.17889	0.006409	4.17889	0.00122	4.17889	0.011596	4.17889	0.006409	4.17889	0.00824	4.17889	0.007324	4.17889	0.00885	4.17889	0.005493	4.17889	0.020752	4.17889	0.006409
		4.19355	0.007904	4.19355	0.011597	4.19355	0.015258	4.19355	0.009765	4.19355	0.004273	4.19355	0.026245	4.19355	0.006409	4.19355	0.00763	4.19355	0.007324	4.19355	0.010681	4.19355	0.006408	4.19355	0.004577	4.19355	0.010071	4.19355	0.005188	4.19355	0.00824	4.19355	0.006103	4.19355	0.011902	4.19355	0.00824	4.19355	0.00824	4.19355	0.008545	4.19355	0.006103	4.19355	0.011291	4.19355	0.024719	4.19355	0.00824
		4.20821	0.008453	4.20821	0.010682	4.20821	0.015258	4.20821	0.009155	4.20821	0.002747	4.20821	0.013733	4.20821	0.005799	4.20821	0.007019	4.20821	0.006713	4.20821	0.008545	4.20821	0.002441	4.20821	0.003967	4.20821	0.00824	4.20821	0.003357	4.20821	0.005188	4.20821	0.005493	4.20821	0.014343	4.20821	0.010071	4.20821	0.007019	4.20821	0.005493	4.20821	0.00946	4.20821	0.007934	4.20821	0.029602	4.20821	0.00824
		4.22287	0.007721	4.22287	0.00824	4.22287	0.013122	4.22287	0.008545	4.22287	0.004273	4.22287	0.015259	4.22287	0.009766	4.22287	0.007019	4.22287	0.005188	4.22287	0.012207	4.22287	0.005188	4.22287	0.004577	4.22287	0.008851	4.22287	0.004272	4.22287	0.006409	4.22287	0.005798	4.22287	0.011291	4.22287	0.007935	4.22287	0.006408	4.22287	0.007934	4.22287	0.00946	4.22287	0.012207	4.22287	0.040893	4.22287	0.00885
		4.23754	0.007385	4.23754	0.010987	4.23754	0.014648	4.23754	0.010986	4.23754	0.004273	4.23754	0.015564	4.23754	0.007019	4.23754	0.007935	4.23754	0.008545	4.23754	0.013122	4.23754	0.005798	4.23754	0.006408	4.23754	0.00824	4.23754	0.006103	4.23754	0.004883	4.23754	0.003662	4.23754	0.013733	4.23754	0.006409	4.23754	0.00946	4.23754	0.007324	4.23754	0.010681	4.23754	0.008239	4.23754	0.032654	4.23754	0.006409
		4.2522	0.006927	4.2522	0.011902	4.2522	0.015258	4.2522	0.010986	4.2522	0.005493	4.2522	0.014038	4.2522	0.00763	4.2522	0.00763	4.2522	0.010986	4.2522	0.010681	4.2522	0.006713	4.2522	0.005493	4.2522	0.009461	4.2522	0.005188	4.2522	0.00763	4.2522	0.004882	4.2522	0.014343	4.2522	0.006409	4.2522	0.00824	4.2522	0.006103	4.2522	0.007934	4.2522	0.00885	4.2522	0.038452	4.2522	0.009461
		4.26686	0.010101	4.26686	0.007325	4.26686	0.017089	4.26686	0.008239	4.26686	0.003967	4.26686	0.027161	4.26686	0.007324	4.26686	0.006409	4.26686	0.005798	4.26686	0.013122	4.26686	0.006713	4.26686	0.006408	4.26686	0.008545	4.26686	0.005188	4.26686	0.005188	4.26686	0.006103	4.26686	0.011902	4.26686	0.007019	4.26686	0.007324	4.26686	0.007324	4.26686	0.009155	4.26686	0.008239	4.26686	0.033874	4.26686	0.007019
		4.28153	0.011322	4.28153	0.009156	4.28153	0.015564	4.28153	0.011901	4.28153	0.006104	4.28153	0.00824	4.28153	0.00763	4.28153	0.00763	4.28153	0.007324	4.28153	0.014648	4.28153	0.003051	4.28153	0.006408	4.28153	0.007325	4.28153	0.002441	4.28153	0.005188	4.28153	0.004272	4.28153	0.010681	4.28153	0.007325	4.28153	0.007934	4.28153	0.007629	4.28153	0.009155	4.28153	0.005798	4.28153	0.027161	4.28153	0.00763
		4.29619	0.00824	4.29619	0.008851	4.29619	0.015869	4.29619	0.007934	4.29619	0.003967	4.29619	0.023193	4.29619	0.010071	4.29619	0.00763	4.29619	0.009155	4.29619	0.013427	4.29619	0.006103	4.29619	0.007019	4.29619	0.006104	4.29619	0.006103	4.29619	0.003967	4.29619	0.004272	4.29619	0.00946	4.29619	0.007019	4.29619	0.006408	4.29619	0.006408	4.29619	0.010376	4.29619	0.006103	4.29619	0.021362	4.29619	0.007019
		4.31085	0.008117	4.31085	0.010682	4.31085	0.014648	4.31085	0.007324	4.31085	0.004578	4.31085	0.023804	4.31085	0.008545	4.31085	0.006409	4.31085	0.007324	4.31085	0.010681	4.31085	0.006713	4.31085	0.005188	4.31085	0.005188	4.31085	0.007324	4.31085	0.009461	4.31085	0.005798	4.31085	0.013428	4.31085	0.00824	4.31085	0.005188	4.31085	0.005493	4.31085	0.009766	4.31085	0.007324	4.31085	0.021362	4.31085	0.011902
		4.32551	0.008178	4.32551	0.00763	4.32551	0.014343	4.32551	0.008239	4.32551	0.003357	4.32551	0.010071	4.32551	0.010987	4.32551	0.00824	4.32551	0.005188	4.32551	0.013733	4.32551	0.004577	4.32551	0.004272	4.32551	0.00763	4.32551	0.002747	4.32551	0.004578	4.32551	0.003662	4.32551	0.010681	4.32551	0.010682	4.32551	0.007019	4.32551	0.006713	4.32551	0.010071	4.32551	0.008545	4.32551	0.030823	4.32551	0.00885
		4.34018	0.00708	4.34018	0.00824	4.34018	0.013427	4.34018	0.007324	4.34018	0.003052	4.34018	0.018921	4.34018	0.009156	4.34018	0.009766	4.34018	0.008239	4.34018	0.015869	4.34018	0.002441	4.34018	0.004577	4.34018	0.00763	4.34018	0.003662	4.34018	0.006104	4.34018	0.005798	4.34018	0.009765	4.34018	0.007019	4.34018	0.005798	4.34018	0.004882	4.34018	0.008545	4.34018	0.007934	4.34018	0.028686	4.34018	0.010681
		4.35484	0.013061	4.35484	0.009461	4.35484	0.014038	4.35484	0.008545	4.35484	0.002747	4.35484	0.012817	4.35484	0.007324	4.35484	0.008851	4.35484	0.009155	4.35484	0.013427	4.35484	0.002441	4.35484	0.010376	4.35484	0.006104	4.35484	0.003662	4.35484	0.005798	4.35484	0.005493	4.35484	0.013122	4.35484	0.007325	4.35484	0.005798	4.35484	0.005188	4.35484	0.00885	4.35484	0.007934	4.35484	0.030518	4.35484	0.008545
		4.3695	0.014435	4.3695	0.008851	4.3695	0.014343	4.3695	0.007324	4.3695	0.004883	4.3695	0.020447	4.3695	0.008545	4.3695	0.006104	4.3695	0.010376	4.3695	0.013427	4.3695	0.006103	4.3695	0.006714	4.3695	0.007019	4.3695	0.003052	4.3695	0.004578	4.3695	0.004272	4.3695	0.012817	4.3695	0.00763	4.3695	0.007629	4.3695	0.004272	4.3695	0.007934	4.3695	0.008545	4.3695	0.027466	4.3695	0.00824
		4.38416	0.007904	4.38416	0.006714	4.38416	0.013427	4.38416	0.007629	4.38416	0.003357	4.38416	0.014038	4.38416	0.00885	4.38416	0.00763	4.38416	0.009155	4.38416	0.012207	4.38416	0.004272	4.38416	0.00824	4.38416	0.007935	4.38416	0.004272	4.38416	0.005188	4.38416	0.004882	4.38416	0.013733	4.38416	0.00763	4.38416	0.003967	4.38416	0.007324	4.38416	0.00885	4.38416	0.006713	4.38416	0.023193	4.38416	0.006409
		4.39883	0.010162	4.39883	0.00763	4.39883	0.012512	4.39883	0.007934	4.39883	0.003662	4.39883	0.01831	4.39883	0.009766	4.39883	0.007325	4.39883	0.009155	4.39883	0.013733	4.39883	0.005188	4.39883	0.006408	4.39883	0.007019	4.39883	0.004578	4.39883	0.005188	4.39883	0.005493	4.39883	0.010681	4.39883	0.004578	4.39883	0.001526	4.39883	0.005493	4.39883	0.009155	4.39883	0.006408	4.39883	0.040588	4.39883	0.00824
		4.41349	0.009887	4.41349	0.007325	4.41349	0.016784	4.41349	0.007324	4.41349	0.005188	4.41349	0.015869	4.41349	0.008545	4.41349	0.007019	4.41349	0.007934	4.41349	0.011901	4.41349	0.004882	4.41349	0.005798	4.41349	0.008545	4.41349	0.002747	4.41349	0.004578	4.41349	0.004272	4.41349	0.012207	4.41349	0.005799	4.41349	0.005798	4.41349	0.004882	4.41349	0.00946	4.41349	0.007934	4.41349	0.040283	4.41349	0.00763
		4.42815	0.007446	4.42815	0.009156	4.42815	0.01831	4.42815	0.009765	4.42815	0.003662	4.42815	0.024414	4.42815	0.00763	4.42815	0.006409	4.42815	0.007324	4.42815	0.009765	4.42815	0.004882	4.42815	0.005493	4.42815	0.006409	4.42815	0.005493	4.42815	0.005188	4.42815	0.003051	4.42815	0.013733	4.42815	0.005494	4.42815	0.006714	4.42815	0.006713	4.42815	0.008545	4.42815	0.006103	4.42815	0.021973	4.42815	0.007019
		4.44282	0.007843	4.44282	0.008851	4.44282	0.0177	4.44282	0.007934	4.44282	0.003052	4.44282	0.026245	4.44282	0.006714	4.44282	0.004578	4.44282	0.008239	4.44282	0.010376	4.44282	0.004882	4.44282	0.005798	4.44282	0.006104	4.44282	0.006714	4.44282	0.007324	4.44282	0.003967	4.44282	0.012817	4.44282	0.008851	4.44282	0.005188	4.44282	0.006103	4.44282	0.009766	4.44282	0.008239	4.44282	0.017395	4.44282	0.009766
		4.45748	0.011841	4.45748	0.008851	4.45748	0.019531	4.45748	0.010376	4.45748	0.002747	4.45748	0.019531	4.45748	0.006104	4.45748	0.004883	4.45748	0.00885	4.45748	0.012207	4.45748	0.002746	4.45748	0.007324	4.45748	0.008545	4.45748	0.004272	4.45748	0.007935	4.45748	0.005798	4.45748	0.011902	4.45748	0.007935	4.45748	0.005188	4.45748	0.004882	4.45748	0.007324	4.45748	0.007324	4.45748	0.014954	4.45748	0.00824
		4.47214	0.010864	4.47214	0.009461	4.47214	0.01892	4.47214	0.006713	4.47214	0.003967	4.47214	0.02655	4.47214	0.009156	4.47214	0.00824	4.47214	0.007019	4.47214	0.009765	4.47214	0.005493	4.47214	0.005188	4.47214	0.010071	4.47214	0.007935	4.47214	0.00763	4.47214	0.006103	4.47214	0.011902	4.47214	0.00763	4.47214	0.005798	4.47214	0.006103	4.47214	0.008545	4.47214	0.007324	4.47214	0.018921	4.47214	0.008545
		4.4868	0.012054	4.4868	0.010682	4.4868	0.015258	4.4868	0.007019	4.4868	0.004273	4.4868	0.039062	4.4868	0.005799	4.4868	0.00824	4.4868	0.006103	4.4868	0.012512	4.4868	0.005493	4.4868	0.006714	4.4868	0.00824	4.4868	0.005493	4.4868	0.00885	4.4868	0.004272	4.4868	0.014038	4.4868	0.007019	4.4868	0.006103	4.4868	0.006408	4.4868	0.007629	4.4868	0.007934	4.4868	0.018005	4.4868	0.008545
		4.50147	0.012024	4.50147	0.010071	4.50147	0.014038	4.50147	0.009155	4.50147	0.004273	4.50147	0.026855	4.50147	0.008545	4.50147	0.00763	4.50147	0.008239	4.50147	0.012817	4.50147	0.007019	4.50147	0.004577	4.50147	0.006409	4.50147	0.004272	4.50147	0.004883	4.50147	0.003662	4.50147	0.010986	4.50147	0.010682	4.50147	0.004577	4.50147	0.005798	4.50147	0.007324	4.50147	0.007629	4.50147	0.016479	4.50147	0.00885
		4.51613	0.011261	4.51613	0.009156	4.51613	0.014038	4.51613	0.010376	4.51613	0.003357	4.51613	0.029602	4.51613	0.010987	4.51613	0.007019	4.51613	0.008545	4.51613	0.012817	4.51613	0.006103	4.51613	0.004272	4.51613	0.00763	4.51613	0.003967	4.51613	0.005188	4.51613	0.001525	4.51613	0.011902	4.51613	0.005799	4.51613	0.006714	4.51613	0.003662	4.51613	0.008545	4.51613	0.007019	4.51613	0.021667	4.51613	0.006409
		4.53079	0.011963	4.53079	0.00763	4.53079	0.015258	4.53079	0.006713	4.53079	0.003967	4.53079	0.011597	4.53079	0.00885	4.53079	0.008851	4.53079	0.006713	4.53079	0.012207	4.53079	0.005493	4.53079	0.005798	4.53079	0.008545	4.53079	0.004272	4.53079	0.005188	4.53079	0.004577	4.53079	0.012207	4.53079	0.00763	4.53079	0.005798	4.53079	0.002441	4.53079	0.009766	4.53079	0.007019	4.53079	0.021362	4.53079	0.00885
		4.54545	0.012665	4.54545	0.011292	4.54545	0.013427	4.54545	0.007324	4.54545	0.004273	4.54545	0.009155	4.54545	0.007935	4.54545	0.00824	4.54545	0.007934	4.54545	0.010986	4.54545	0.004882	4.54545	0.005798	4.54545	0.009156	4.54545	0.002747	4.54545	0.006409	4.54545	0.002136	4.54545	0.013122	4.54545	0.007019	4.54545	0.004577	4.54545	0.007324	4.54545	0.008545	4.54545	0.006408	4.54545	0.018921	4.54545	0.007019
		4.56012	0.012543	4.56012	0.009766	4.56012	0.013122	4.56012	0.008545	4.56012	0.002441	4.56012	0.025024	4.56012	0.008545	4.56012	0.008545	4.56012	0.009765	4.56012	0.010376	4.56012	0.004882	4.56012	0.006408	4.56012	0.008851	4.56012	0.005188	4.56012	0.005798	4.56012	0.005493	4.56012	0.011596	4.56012	0.00763	4.56012	0.004577	4.56012	0.007019	4.56012	0.008545	4.56012	0.005493	4.56012	0.023193	4.56012	0.008545
		4.57478	0.011108	4.57478	0.012207	4.57478	0.014953	4.57478	0.008239	4.57478	0.002747	4.57478	0.00946	4.57478	0.007019	4.57478	0.005799	4.57478	0.008545	4.57478	0.010986	4.57478	0.006713	4.57478	0.006408	4.57478	0.00763	4.57478	0.002747	4.57478	0.004883	4.57478	0.006103	4.57478	0.013428	4.57478	0.007325	4.57478	0.005493	4.57478	0.004882	4.57478	0.007324	4.57478	0.007324	4.57478	0.022278	4.57478	0.010071
		4.58944	0.010711	4.58944	0.010376	4.58944	0.014038	4.58944	0.007324	4.58944	0.003052	4.58944	0.013428	4.58944	0.005493	4.58944	0.006409	4.58944	0.009765	4.58944	0.010986	4.58944	0.004577	4.58944	0.004883	4.58944	0.006714	4.58944	0.003662	4.58944	0.005798	4.58944	0.004882	4.58944	0.012512	4.58944	0.008851	4.58944	0.006714	4.58944	0.003662	4.58944	0.007934	4.58944	0.006713	4.58944	0.018616	4.58944	0.008545
		4.6041	0.010437	4.6041	0.012513	4.6041	0.012817	4.6041	0.008239	4.6041	0.003052	4.6041	0.018005	4.6041	0.009766	4.6041	0.006104	4.6041	0.008239	4.6041	0.011901	4.6041	0.00061	4.6041	0.005493	4.6041	0.010071	4.6041	0.005493	4.6041	0.007324	4.6041	0.005493	4.6041	0.010376	4.6041	0.010071	4.6041	0.004272	4.6041	0.008239	4.6041	0.007934	4.6041	0.007019	4.6041	0.023804	4.6041	0.010071
		4.61877	0.00943	4.61877	0.009156	4.61877	0.014648	4.61877	0.009765	4.61877	0.001831	4.61877	0.014648	4.61877	0.00885	4.61877	0.006104	4.61877	0.00946	4.61877	0.013427	4.61877	0.004577	4.61877	0.005798	4.61877	0.008545	4.61877	0.003052	4.61877	0.007019	4.61877	0.004882	4.61877	0.011902	4.61877	0.007935	4.61877	0.003662	4.61877	0.006713	4.61877	0.006714	4.61877	0.007629	4.61877	0.021667	4.61877	0.00885
		4.63343	0.010834	4.63343	0.009766	4.63343	0.014648	4.63343	0.009155	4.63343	0.005493	4.63343	0.022278	4.63343	0.007935	4.63343	0.005799	4.63343	0.009155	4.63343	0.011596	4.63343	0.003357	4.63343	0.007934	4.63343	0.009156	4.63343	0.006714	4.63343	0.008545	4.63343	0.003967	4.63343	0.013122	4.63343	0.00824	4.63343	0.005493	4.63343	0.006103	4.63343	0.007324	4.63343	0.006103	4.63343	0.030212	4.63343	0.010376
		4.64809	0.01239	4.64809	0.009766	4.64809	0.015869	4.64809	0.006103	4.64809	0.003052	4.64809	0.020447	4.64809	0.009156	4.64809	0.005188	4.64809	0.010986	4.64809	0.011291	4.64809	0.006103	4.64809	0.00946	4.64809	0.008545	4.64809	0.005188	4.64809	0.006714	4.64809	0.005188	4.64809	0.010071	4.64809	0.007325	4.64809	0.006408	4.64809	0.005493	4.64809	0.007934	4.64809	0.007324	4.64809	0.02655	4.64809	0.00885
		4.66276	0.010071	4.66276	0.007325	4.66276	0.015869	4.66276	0.006103	4.66276	0.005188	4.66276	0.01831	4.66276	0.006409	4.66276	0.006714	4.66276	0.007629	4.66276	0.010376	4.66276	0.003967	4.66276	0.00824	4.66276	0.00824	4.66276	0.004883	4.66276	0.00824	4.66276	0.007629	4.66276	0.011902	4.66276	0.010987	4.66276	0.007019	4.66276	0.004272	4.66276	0.009155	4.66276	0.004882	4.66276	0.028992	4.66276	0.00885
		4.67742	0.010437	4.67742	0.007935	4.67742	0.016479	4.67742	0.005798	4.67742	0.003052	4.67742	0.017395	4.67742	0.008545	4.67742	0.005188	4.67742	0.010986	4.67742	0.010681	4.67742	0.006103	4.67742	0.006408	4.67742	0.010071	4.67742	0.004883	4.67742	0.005798	4.67742	0.005493	4.67742	0.012207	4.67742	0.010071	4.67742	0.003967	4.67742	0.005798	4.67742	0.00946	4.67742	0.007934	4.67742	0.033569	4.67742	0.00885
		4.69208	0.011383	4.69208	0.009156	4.69208	0.01892	4.69208	0.006713	4.69208	0.003662	4.69208	0.018921	4.69208	0.011597	4.69208	0.006104	4.69208	0.00885	4.69208	0.011901	4.69208	0.006713	4.69208	0.005798	4.69208	0.009461	4.69208	0.005188	4.69208	0.005798	4.69208	0.004882	4.69208	0.011902	4.69208	0.006714	4.69208	0.005188	4.69208	0.006408	4.69208	0.008545	4.69208	0.006408	4.69208	0.023193	4.69208	0.007019
		4.70674	0.010925	4.70674	0.008545	4.70674	0.01892	4.70674	0.006713	4.70674	0.006104	4.70674	0.016479	4.70674	0.009156	4.70674	0.007019	4.70674	0.007629	4.70674	0.01007	4.70674	0.003967	4.70674	0.007019	4.70674	0.010682	4.70674	0.005493	4.70674	0.005188	4.70674	0.004882	4.70674	0.016174	4.70674	0.004883	4.70674	0.005493	4.70674	0.005798	4.70674	0.006103	4.70674	0.005188	4.70674	0.026245	4.70674	0.006104
		4.72141	0.010589	4.72141	0.011597	4.72141	0.014343	4.72141	0.005798	4.72141	0.002747	4.72141	0.016174	4.72141	0.00885	4.72141	0.003357	4.72141	0.008545	4.72141	0.010986	4.72141	0.005188	4.72141	0.006408	4.72141	0.008851	4.72141	0.004883	4.72141	0.006104	4.72141	0.003662	4.72141	0.016479	4.72141	0.00763	4.72141	0.004272	4.72141	0.004882	4.72141	0.009155	4.72141	0.006713	4.72141	0.04364	4.72141	0.007324
		4.73607	0.010223	4.73607	0.007935	4.73607	0.017089	4.73607	0.007629	4.73607	0.004578	4.73607	0.023193	4.73607	0.00763	4.73607	0.005799	4.73607	0.006713	4.73607	0.011596	4.73607	0.007629	4.73607	0.004577	4.73607	0.00763	4.73607	0.005188	4.73607	0.005188	4.73607	0.004882	4.73607	0.016479	4.73607	0.004578	4.73607	0.003357	4.73607	0.004882	4.73607	0.008545	4.73607	0.007629	4.73607	0.039062	4.73607	0.010071
		4.75073	0.010711	4.75073	0.00763	4.75073	0.017089	4.75073	0.007019	4.75073	0.003662	4.75073	0.018921	4.75073	0.009156	4.75073	0.006409	4.75073	0.007629	4.75073	0.011596	4.75073	0.005493	4.75073	0.006408	4.75073	0.00824	4.75073	0.003052	4.75073	0.004578	4.75073	0.004272	4.75073	0.018005	4.75073	0.008545	4.75073	0.006408	4.75073	0.003662	4.75073	0.008545	4.75073	0.006408	4.75073	0.043945	4.75073	0.00763
		4.7654	0.009643	4.7654	0.006409	4.7654	0.017089	4.7654	0.008545	4.7654	0.005493	4.7654	0.01831	4.7654	0.00763	4.7654	0.007019	4.7654	0.007324	4.7654	0.010986	4.7654	0.006103	4.7654	0.004883	4.7654	0.00763	4.7654	0.006714	4.7654	0.004883	4.7654	0.003051	4.7654	0.016784	4.7654	0.006409	4.7654	0.007629	4.7654	0.006103	4.7654	0.009155	4.7654	0.007324	4.7654	0.036926	4.7654	0.006409
		4.78006	0.009155	4.78006	0.008545	4.78006	0.018005	4.78006	0.005798	4.78006	0.003052	4.78006	0.022583	4.78006	0.009766	4.78006	0.005799	4.78006	0.007629	4.78006	0.010376	4.78006	0.007324	4.78006	0.005798	4.78006	0.006714	4.78006	0.004272	4.78006	0.004578	4.78006	0.005493	4.78006	0.017395	4.78006	0.007935	4.78006	0.006408	4.78006	0.009155	4.78006	0.009766	4.78006	0.007324	4.78006	0.024414	4.78006	0.006714
		4.79472	0.009125	4.79472	0.006104	4.79472	0.01831	4.79472	0.007019	4.79472	0.002441	4.79472	0.021362	4.79472	0.009766	4.79472	0.004578	4.79472	0.007324	4.79472	0.010986	4.79472	0.006713	4.79472	0.00824	4.79472	0.00824	4.79472	0.006103	4.79472	0.004883	4.79472	0.005493	4.79472	0.018005	4.79472	0.007019	4.79472	0.007629	4.79472	0.003967	4.79472	0.009766	4.79472	0.006103	4.79472	0.033569	4.79472	0.005493
		4.80938	0.010284	4.80938	0.00824	4.80938	0.014953	4.80938	0.007934	4.80938	0.001526	4.80938	0.023193	4.80938	0.009461	4.80938	0.006104	4.80938	0.008239	4.80938	0.009765	4.80938	0.005493	4.80938	0.005188	4.80938	0.006104	4.80938	0.006103	4.80938	0.003357	4.80938	0.005493	4.80938	0.014953	4.80938	0.007935	4.80938	0.005493	4.80938	0.007629	4.80938	0.008545	4.80938	0.008545	4.80938	0.036316	4.80938	0.00763
		4.82405	0.010254	4.82405	0.00824	4.82405	0.015258	4.82405	0.006103	4.82405	0.003357	4.82405	0.027466	4.82405	0.008545	4.82405	0.007325	4.82405	0.007934	4.82405	0.008545	4.82405	0.007019	4.82405	0.004883	4.82405	0.00763	4.82405	0.006103	4.82405	0.003357	4.82405	0.005798	4.82405	0.011291	4.82405	0.009461	4.82405	0.004272	4.82405	0.005493	4.82405	0.008545	4.82405	0.007934	4.82405	0.019226	4.82405	0.007324
		4.83871	0.009643	4.83871	0.006714	4.83871	0.017089	4.83871	0.00946	4.83871	0.002441	4.83871	0.022583	4.83871	0.00763	4.83871	0.007019	4.83871	0.006103	4.83871	0.009765	4.83871	0.006103	4.83871	0.007324	4.83871	0.008851	4.83871	0.005798	4.83871	0.005798	4.83871	0.007019	4.83871	0.011596	4.83871	0.009461	4.83871	0.007019	4.83871	0.004882	4.83871	0.009155	4.83871	0.006713	4.83871	0.019836	4.83871	0.007324
		4.85337	0.010193	4.85337	0.00763	4.85337	0.016174	4.85337	0.007019	4.85337	0.003052	4.85337	0.028992	4.85337	0.009156	4.85337	0.006104	4.85337	0.005493	4.85337	0.01007	4.85337	0.007324	4.85337	0.006103	4.85337	0.009461	4.85337	0.007019	4.85337	0.005798	4.85337	0.003662	4.85337	0.009155	4.85337	0.009461	4.85337	0.006714	4.85337	0.003357	4.85337	0.007324	4.85337	0.00946	4.85337	0.035095	4.85337	0.00885
		4.86803	0.01062	4.86803	0.006714	4.86803	0.017089	4.86803	0.006713	4.86803	0.006104	4.86803	0.014954	4.86803	0.00824	4.86803	0.002137	4.86803	0.005798	4.86803	0.009765	4.86803	0.006713	4.86803	0.006408	4.86803	0.007019	4.86803	0.005493	4.86803	0.004578	4.86803	0.002136	4.86803	0.011291	4.86803	0.00763	4.86803	0.011902	4.86803	0.005798	4.86803	0.008545	4.86803	0.00885	4.86803	0.03479	4.86803	0.00763
		4.8827	0.010223	4.8827	0.011597	4.8827	0.014343	4.8827	0.00885	4.8827	0.003967	4.8827	0.034485	4.8827	0.006104	4.8827	0.005188	4.8827	0.004882	4.8827	0.010681	4.8827	0.007019	4.8827	0.007324	4.8827	0.008545	4.8827	0.006714	4.8827	0.005188	4.8827	0.006103	4.8827	0.014038	4.8827	0.010682	4.8827	0.007934	4.8827	0.007324	4.8827	0.00824	4.8827	0.007324	4.8827	0.032959	4.8827	0.00824
		4.89736	0.008636	4.89736	0.007325	4.89736	0.016479	4.89736	0.008239	4.89736	0.003967	4.89736	0.018921	4.89736	0.007935	4.89736	0.005188	4.89736	0.005798	4.89736	0.007934	4.89736	0.007324	4.89736	0.006408	4.89736	0.00824	4.89736	0.007019	4.89736	0.005798	4.89736	0.004882	4.89736	0.007019	4.89736	0.008545	4.89736	0.00824	4.89736	0.006103	4.89736	0.008545	4.89736	0.008239	4.89736	0.032043	4.89736	0.00824
		4.91202	0.009979	4.91202	0.010376	4.91202	0.016784	4.91202	0.01007	4.91202	0.006714	4.91202	0.019226	4.91202	0.005493	4.91202	0.004578	4.91202	0.008239	4.91202	0.006103	4.91202	0.006103	4.91202	0.007629	4.91202	0.010071	4.91202	0.006103	4.91202	0.005188	4.91202	0.006713	4.91202	0.010376	4.91202	0.010071	4.91202	0.007019	4.91202	0.003357	4.91202	0.008545	4.91202	0.008239	4.91202	0.030212	4.91202	0.005798
		4.92669	0.008941	4.92669	0.007325	4.92669	0.01831	4.92669	0.010376	4.92669	0.005493	4.92669	0.026245	4.92669	0.00885	4.92669	0.005799	4.92669	0.008239	4.92669	0.011596	4.92669	0.003662	4.92669	0.00824	4.92669	0.008851	4.92669	0.003357	4.92669	0.003357	4.92669	0.004272	4.92669	0.010071	4.92669	0.009766	4.92669	0.007934	4.92669	0.006103	4.92669	0.009155	4.92669	0.00885	4.92669	0.029907	4.92669	0.004883
		4.94135	0.010895	4.94135	0.009156	4.94135	0.018005	4.94135	0.010376	4.94135	0.003662	4.94135	0.029907	4.94135	0.006714	4.94135	0.001831	4.94135	0.004882	4.94135	0.008545	4.94135	0.007324	4.94135	0.007324	4.94135	0.00763	4.94135	0.005188	4.94135	0.003357	4.94135	0.003051	4.94135	0.010376	4.94135	0.006104	4.94135	0.007934	4.94135	0.005798	4.94135	0.010376	4.94135	0.00946	4.94135	0.017395	4.94135	0.00763
		4.95601	0.00946	4.95601	0.005799	4.95601	0.019531	4.95601	0.008239	4.95601	0.004578	4.95601	0.0177	4.95601	0.00763	4.95601	0.006409	4.95601	0.004882	4.95601	0.008545	4.95601	0.003662	4.95601	0.007934	4.95601	0.00824	4.95601	0.006714	4.95601	0.00763	4.95601	0.006103	4.95601	0.011291	4.95601	0.008851	4.95601	0.007629	4.95601	0.005188	4.95601	0.00885	4.95601	0.007324	4.95601	0.0177	4.95601	0.003662
		4.97067	0.009582	4.97067	0.009156	4.97067	0.01892	4.97067	0.009765	4.97067	0.006409	4.97067	0.029907	4.97067	0.006104	4.97067	0.005188	4.97067	0.007324	4.97067	0.00885	4.97067	0.005493	4.97067	0.004577	4.97067	0.008851	4.97067	0.005493	4.97067	0.006409	4.97067	0.003051	4.97067	0.012817	4.97067	0.009766	4.97067	0.006714	4.97067	0.007324	4.97067	0.008545	4.97067	0.009155	4.97067	0.017395	4.97067	0.006409
		4.98534	0.011352	4.98534	0.019532	4.98534	0.021362	4.98534	0.01007	4.98534	0.004883	4.98534	0.015259	4.98534	0.009461	4.98534	0.003968	4.98534	0.006103	4.98534	0.008545	4.98534	0.007324	4.98534	0.007019	4.98534	0.009461	4.98534	0.006103	4.98534	0.006409	4.98534	0.005493	4.98534	0.012817	4.98534	0.00824	4.98534	0.007019	4.98534	0.008545	4.98534	0.009766	4.98534	0.007324	4.98534	0.01709	4.98534	0.006409
		5	0.010254	5	0.013428	5	0.016784	5	0.009155	5	0.002747	5	0.023804	5	0.007324	5	0.001831	5	0.003357	5	0.007934	5	0.006713	5	0.005798	5	0.00824	5	0.004578	5	0.004578	5	0.004882	5	0.011902	5	0.008851	5	0.007019	5	0.007324	5	0.008545	5	0.00946	5	0.022888	5	0.005188
		5.01466	0.010437	5.01466	0.014649	5.01466	0.018005	5.01466	0.007629	5.01466	0.004273	5.01466	0.011597	5.01466	0.006714	5.01466	0.003968	5.01466	0.006103	5.01466	0.009155	5.01466	0.007019	5.01466	0.004577	5.01466	0.007935	5.01466	0.005493	5.01466	0.006409	5.01466	0.005493	5.01466	0.013122	5.01466	0.007935	5.01466	0.007934	5.01466	0.007629	5.01466	0.007934	5.01466	0.006103	5.01466	0.029907	5.01466	0.007019
		5.02933	0.011017	5.02933	0.014039	5.02933	0.022888	5.02933	0.007934	5.02933	0.003967	5.02933	0.015259	5.02933	0.006714	5.02933	0.006409	5.02933	0.005798	5.02933	0.008239	5.02933	0.005493	5.02933	0.007629	5.02933	0.007325	5.02933	0.006409	5.02933	0.005798	5.02933	0.006713	5.02933	0.013733	5.02933	0.00763	5.02933	0.010071	5.02933	0.007629	5.02933	0.008545	5.02933	0.007324	5.02933	0.03418	5.02933	0.006409
		5.04399	0.010345	5.04399	0.008545	5.04399	0.01892	5.04399	0.009765	5.04399	0.004273	5.04399	0.019226	5.04399	0.005799	5.04399	0.006104	5.04399	0.007324	5.04399	0.007934	5.04399	0.007324	5.04399	0.005188	5.04399	0.009461	5.04399	0.004272	5.04399	0.002442	5.04399	0.006713	5.04399	0.008545	5.04399	0.007325	5.04399	0.012817	5.04399	0.006713	5.04399	0.009155	5.04399	0.004882	5.04399	0.015869	5.04399	0.007935
		5.05865	0.009521	5.05865	0.014649	5.05865	0.01892	5.05865	0.008545	5.05865	0.006104	5.05865	0.019836	5.05865	0.006104	5.05865	0.003663	5.05865	0.007019	5.05865	0.009155	5.05865	0.005798	5.05865	0.005798	5.05865	0.007019	5.05865	0.006103	5.05865	0.005493	5.05865	0.006103	5.05865	0.012207	5.05865	0.007019	5.05865	0.005493	5.05865	0.007019	5.05865	0.010986	5.05865	0.008239	5.05865	0.014648	5.05865	0.004273
		5.07331	0.009674	5.07331	0.006714	5.07331	0.019531	5.07331	0.00946	5.07331	0.003357	5.07331	0.026245	5.07331	0.004273	5.07331	0.003357	5.07331	0.009765	5.07331	0.009765	5.07331	0.005798	5.07331	0.007324	5.07331	0.008851	5.07331	0.004578	5.07331	0.004578	5.07331	0.005493	5.07331	0.011291	5.07331	0.010071	5.07331	0.010376	5.07331	0.008239	5.07331	0.009766	5.07331	0.008545	5.07331	0.02655	5.07331	0.007935
		5.08798	0.009582	5.08798	0.009766	5.08798	0.017395	5.08798	0.007934	5.08798	0.003967	5.08798	0.024109	5.08798	0.006714	5.08798	0.006104	5.08798	0.004272	5.08798	0.007629	5.08798	0.007324	5.08798	0.006408	5.08798	0.008545	5.08798	0.003357	5.08798	0.007019	5.08798	0.005493	5.08798	0.013122	5.08798	0.006409	5.08798	0.005493	5.08798	0.005798	5.08798	0.009766	5.08798	0.006713	5.08798	0.028076	5.08798	0.006409
		5.10264	0.008789	5.10264	0.009766	5.10264	0.014648	5.10264	0.006713	5.10264	0.006104	5.10264	0.012817	5.10264	0.00824	5.10264	0.003663	5.10264	0.006103	5.10264	0.009765	5.10264	0.007019	5.10264	0.006408	5.10264	0.00763	5.10264	0.003052	5.10264	0.007935	5.10264	0.005188	5.10264	0.00885	5.10264	0.011292	5.10264	0.007324	5.10264	0.006103	5.10264	0.008545	5.10264	0.006713	5.10264	0.026245	5.10264	0.007324
		5.1173	0.00888	5.1173	0.014649	5.1173	0.018005	5.1173	0.006713	5.1173	0.002747	5.1173	0.015869	5.1173	0.00824	5.1173	0.005799	5.1173	0.005798	5.1173	0.00885	5.1173	0.006103	5.1173	0.008545	5.1173	0.00824	5.1173	0.006409	5.1173	0.004578	5.1173	0.007934	5.1173	0.009155	5.1173	0.009156	5.1173	0.007324	5.1173	0.003662	5.1173	0.007629	5.1173	0.008545	5.1173	0.029907	5.1173	0.00824
		5.13197	0.009552	5.13197	0.016785	5.13197	0.014648	5.13197	0.006713	5.13197	0.003662	5.13197	0.015259	5.13197	0.007324	5.13197	0.005799	5.13197	0.005188	5.13197	0.008239	5.13197	0.003357	5.13197	0.007934	5.13197	0.008851	5.13197	0.003662	5.13197	0.006409	5.13197	0.004272	5.13197	0.013122	5.13197	0.00824	5.13197	0.019836	5.13197	0.007629	5.13197	0.006714	5.13197	0.006713	5.13197	0.030212	5.13197	0.007019
		5.14663	0.009979	5.14663	0.014039	5.14663	0.018005	5.14663	0.01007	5.14663	0.005798	5.14663	0.029907	5.14663	0.006409	5.14663	0.003663	5.14663	0.006103	5.14663	0.00946	5.14663	0.005798	5.14663	0.005188	5.14663	0.010071	5.14663	0.006103	5.14663	0.004883	5.14663	0.004272	5.14663	0.014343	5.14663	0.007019	5.14663	0.004577	5.14663	0.005493	5.14663	0.010986	5.14663	0.00946	5.14663	0.024414	5.14663	0.00763
		5.16129	0.008178	5.16129	0.006714	5.16129	0.021972	5.16129	0.008239	5.16129	0.003052	5.16129	0.023498	5.16129	0.00885	5.16129	0.005188	5.16129	0.004882	5.16129	0.007629	5.16129	0.007934	5.16129	0.005493	5.16129	0.007935	5.16129	0.006409	5.16129	0.007324	5.16129	0.004577	5.16129	0.012512	5.16129	0.008851	5.16129	0.00946	5.16129	0.005493	5.16129	0.010986	5.16129	0.006103	5.16129	0.027771	5.16129	0.008545
		5.17595	0.006592	5.17595	0.010071	5.17595	0.0177	5.17595	0.00885	5.17595	0.004273	5.17595	0.022583	5.17595	0.005493	5.17595	0.003357	5.17595	0.005798	5.17595	0.006713	5.17595	0.005188	5.17595	0.005493	5.17595	0.00824	5.17595	0.003967	5.17595	0.006714	5.17595	0.006103	5.17595	0.011902	5.17595	0.011292	5.17595	0.00946	5.17595	0.005798	5.17595	0.009155	5.17595	0.008239	5.17595	0.037842	5.17595	0.005798
		5.19062	0.008606	5.19062	0.010987	5.19062	0.017089	5.19062	0.009765	5.19062	0.003967	5.19062	0.016174	5.19062	0.005799	5.19062	0.005799	5.19062	0.005798	5.19062	0.007629	5.19062	0.006713	5.19062	0.007019	5.19062	0.00824	5.19062	0.002747	5.19062	0.004883	5.19062	0.002441	5.19062	0.011291	5.19062	0.009461	5.19062	0.022583	5.19062	0.006408	5.19062	0.008545	5.19062	0.007934	5.19062	0.032043	5.19062	0.010681
		5.20528	0.008819	5.20528	0.012818	5.20528	0.018005	5.20528	0.010986	5.20528	0.004273	5.20528	0.014038	5.20528	0.005799	5.20528	0.003663	5.20528	0.007934	5.20528	0.006713	5.20528	0.007324	5.20528	0.006103	5.20528	0.010071	5.20528	0.004272	5.20528	0.004578	5.20528	0.004882	5.20528	0.00946	5.20528	0.008545	5.20528	0.00946	5.20528	0.005493	5.20528	0.008545	5.20528	0.007934	5.20528	0.03418	5.20528	0.005493
		5.21994	0.008758	5.21994	0.014344	5.21994	0.014648	5.21994	0.012207	5.21994	0.005798	5.21994	0.019836	5.21994	0.00763	5.21994	0.004578	5.21994	0.006713	5.21994	0.007324	5.21994	0.008239	5.21994	0.003662	5.21994	0.00824	5.21994	0.002747	5.21994	0.006409	5.21994	0.002441	5.21994	0.014038	5.21994	0.010071	5.21994	0.00946	5.21994	0.006103	5.21994	0.008545	5.21994	0.007934	5.21994	0.032349	5.21994	0.010986
		5.2346	0.009094	5.2346	0.014039	5.2346	0.01831	5.2346	0.010986	5.2346	0.004578	5.2346	0.023804	5.2346	0.006409	5.2346	0.004578	5.2346	0.007324	5.2346	0.006408	5.2346	0.005798	5.2346	0.002746	5.2346	0.007935	5.2346	0.003662	5.2346	0.004578	5.2346	0.003357	5.2346	0.013733	5.2346	0.009461	5.2346	0.00885	5.2346	0.004577	5.2346	0.007629	5.2346	0.006103	5.2346	0.019226	5.2346	0.006714
		5.24927	0.008819	5.24927	0.008545	5.24927	0.021057	5.24927	0.010376	5.24927	0.003052	5.24927	0.021667	5.24927	0.005493	5.24927	0.00763	5.24927	0.003967	5.24927	0.007019	5.24927	0.005798	5.24927	0.005188	5.24927	0.007019	5.24927	0.003662	5.24927	0.002442	5.24927	0.005493	5.24927	0.010071	5.24927	0.010682	5.24927	0.00824	5.24927	0.005188	5.24927	0.00946	5.24927	0.009765	5.24927	0.02594	5.24927	0.005798
		5.26393	0.009857	5.26393	0.007325	5.26393	0.016479	5.26393	0.012207	5.26393	0.005493	5.26393	0.024414	5.26393	0.005493	5.26393	0.003357	5.26393	0.007019	5.26393	0.007934	5.26393	0.004882	5.26393	0.003052	5.26393	0.007325	5.26393	0.004578	5.26393	0.005798	5.26393	0.002441	5.26393	0.010986	5.26393	0.009461	5.26393	0.016174	5.26393	0.007629	5.26393	0.010376	5.26393	0.007019	5.26393	0.036316	5.26393	0.00763
		5.27859	0.00885	5.27859	0.012207	5.27859	0.014343	5.27859	0.011596	5.27859	0.005493	5.27859	0.022888	5.27859	0.008545	5.27859	0.005188	5.27859	0.006103	5.27859	0.007934	5.27859	0.006103	5.27859	0.006408	5.27859	0.00824	5.27859	0.004272	5.27859	0.004578	5.27859	0.002441	5.27859	0.007934	5.27859	0.00763	5.27859	0.011902	5.27859	0.006713	5.27859	0.009766	5.27859	0.009155	5.27859	0.033569	5.27859	0.00824
		5.29326	0.008545	5.29326	0.008545	5.29326	0.017089	5.29326	0.011901	5.29326	0.005493	5.29326	0.015259	5.29326	0.007935	5.29326	0.002137	5.29326	0.003051	5.29326	0.005798	5.29326	0.004882	5.29326	0.007019	5.29326	0.006714	5.29326	0.004883	5.29326	0.003662	5.29326	0.004272	5.29326	0.00946	5.29326	0.00824	5.29326	0.007629	5.29326	0.005798	5.29326	0.00946	5.29326	0.007934	5.29326	0.0177	5.29326	0.007019
		5.30792	0.006927	5.30792	0.007019	5.30792	0.01892	5.30792	0.007934	5.30792	0.004273	5.30792	0.0177	5.30792	0.004883	5.30792	0.005494	5.30792	0.004272	5.30792	0.008239	5.30792	0.004577	5.30792	0.006408	5.30792	0.005799	5.30792	0.006103	5.30792	0.005798	5.30792	0.003662	5.30792	0.011596	5.30792	0.009766	5.30792	0.009155	5.30792	0.006408	5.30792	0.00946	5.30792	0.010986	5.30792	0.016479	5.30792	0.007324
		5.32258	0.007965	5.32258	0.007325	5.32258	0.015564	5.32258	0.011596	5.32258	0.006409	5.32258	0.016785	5.32258	0.006714	5.32258	0.006104	5.32258	0.007324	5.32258	0.008545	5.32258	0.006713	5.32258	0.004883	5.32258	0.007325	5.32258	0.005493	5.32258	0.004578	5.32258	0.004882	5.32258	0.011291	5.32258	0.00824	5.32258	0.00824	5.32258	0.004882	5.32258	0.006409	5.32258	0.006103	5.32258	0.030518	5.32258	0.00763
		5.33724	0.007446	5.33724	0.009461	5.33724	0.013427	5.33724	0.010376	5.33724	0.003052	5.33724	0.016785	5.33724	0.006409	5.33724	0.005188	5.33724	0.004882	5.33724	0.006713	5.33724	0.003662	5.33724	0.005188	5.33724	0.008545	5.33724	0.004272	5.33724	0.007324	5.33724	0.002441	5.33724	0.013733	5.33724	0.008545	5.33724	0.006714	5.33724	0.004272	5.33724	0.009155	5.33724	0.008239	5.33724	0.031738	5.33724	0.004883
		5.35191	0.010437	5.35191	0.00763	5.35191	0.014343	5.35191	0.010986	5.35191	0.003052	5.35191	0.021362	5.35191	0.006714	5.35191	0.003968	5.35191	0.007629	5.35191	0.007324	5.35191	0.003662	5.35191	0.004883	5.35191	0.006409	5.35191	0.005188	5.35191	0.004578	5.35191	0.004272	5.35191	0.011596	5.35191	0.008851	5.35191	0.007934	5.35191	0.006103	5.35191	0.010986	5.35191	0.007324	5.35191	0.034485	5.35191	0.003357
		5.36657	0.010498	5.36657	0.011902	5.36657	0.012207	5.36657	0.009765	5.36657	0.004273	5.36657	0.018616	5.36657	0.00763	5.36657	0.003357	5.36657	0.005493	5.36657	0.009155	5.36657	0.004272	5.36657	0.004272	5.36657	0.00763	5.36657	0.003052	5.36657	0.005798	5.36657	0.003662	5.36657	0.013122	5.36657	0.005188	5.36657	0.009155	5.36657	0.006408	5.36657	0.009155	5.36657	0.007934	5.36657	0.0177	5.36657	0.003967
		5.38123	0.009186	5.38123	0.007325	5.38123	0.012817	5.38123	0.010986	5.38123	0.004883	5.38123	0.020142	5.38123	0.006104	5.38123	0.003052	5.38123	0.008239	5.38123	0.007629	5.38123	0.003967	5.38123	0.004577	5.38123	0.008851	5.38123	0.002441	5.38123	0.005798	5.38123	0.003051	5.38123	0.012512	5.38123	0.007019	5.38123	0.00824	5.38123	0.003967	5.38123	0.007934	5.38123	0.007934	5.38123	0.027771	5.38123	0.003967
		5.3959	0.009552	5.3959	0.008545	5.3959	0.013122	5.3959	0.00946	5.3959	0.004883	5.3959	0.01831	5.3959	0.007324	5.3959	0.006409	5.3959	0.007934	5.3959	0.00885	5.3959	0.007324	5.3959	0.005798	5.3959	0.00824	5.3959	0.003967	5.3959	0.003357	5.3959	0.000915	5.3959	0.011902	5.3959	0.007019	5.3959	0.010071	5.3959	0.005493	5.3959	0.008545	5.3959	0.009155	5.3959	0.032043	5.3959	0.005188
		5.41056	0.009552	5.41056	0.012513	5.41056	0.016174	5.41056	0.007629	5.41056	0.004578	5.41056	0.021057	5.41056	0.006714	5.41056	0.003968	5.41056	0.007324	5.41056	0.008239	5.41056	0.004272	5.41056	0.005493	5.41056	0.009461	5.41056	0.003662	5.41056	0.005798	5.41056	0.004882	5.41056	0.011902	5.41056	0.008545	5.41056	0.00885	5.41056	0.007324	5.41056	0.009155	5.41056	0.007629	5.41056	0.021973	5.41056	0.007019
		5.42522	0.00885	5.42522	0.009461	5.42522	0.013122	5.42522	0.009765	5.42522	0.006409	5.42522	0.010986	5.42522	0.007935	5.42522	0.005799	5.42522	0.006408	5.42522	0.008545	5.42522	0.002441	5.42522	0.004272	5.42522	0.010071	5.42522	0.001831	5.42522	0.005798	5.42522	0.003662	5.42522	0.013733	5.42522	0.008851	5.42522	0.007019	5.42522	0.006103	5.42522	0.008545	5.42522	0.007019	5.42522	0.028686	5.42522	0.007019
		5.43988	0.00827	5.43988	0.006714	5.43988	0.012817	5.43988	0.009765	5.43988	0.004883	5.43988	0.025024	5.43988	0.00885	5.43988	0.004578	5.43988	0.004882	5.43988	0.00885	5.43988	0.005798	5.43988	0.005798	5.43988	0.00763	5.43988	0.004272	5.43988	0.002747	5.43988	0.002136	5.43988	0.011902	5.43988	0.009766	5.43988	0.009155	5.43988	0.006103	5.43988	0.008545	5.43988	0.008545	5.43988	0.02533	5.43988	0.00763
		5.45455	0.008392	5.45455	0.006104	5.45455	0.014343	5.45455	0.009155	5.45455	0.004883	5.45455	0.014038	5.45455	0.007935	5.45455	0.007019	5.45455	0.008239	5.45455	0.007934	5.45455	0.006103	5.45455	0.007934	5.45455	0.005188	5.45455	0.005493	5.45455	0.003967	5.45455	0.004272	5.45455	0.014343	5.45455	0.008545	5.45455	0.005798	5.45455	0.004272	5.45455	0.010376	5.45455	0.007934	5.45455	0.021362	5.45455	0.004578
		5.46921	0.006531	5.46921	0.003663	5.46921	0.012207	5.46921	0.010376	5.46921	0.003357	5.46921	0.022278	5.46921	0.009156	5.46921	0.00763	5.46921	0.007324	5.46921	0.010376	5.46921	0.005188	5.46921	0.005493	5.46921	0.006714	5.46921	0.005493	5.46921	0.005188	5.46921	0.002441	5.46921	0.00946	5.46921	0.005494	5.46921	0.014343	5.46921	0.003967	5.46921	0.007629	5.46921	0.007629	5.46921	0.026245	5.46921	0.009461
		5.48387	0.007538	5.48387	0.005799	5.48387	0.014038	5.48387	0.011901	5.48387	0.003052	5.48387	0.016174	5.48387	0.008545	5.48387	0.005799	5.48387	0.008545	5.48387	0.008239	5.48387	0.006103	5.48387	0.005493	5.48387	0.005799	5.48387	0.005493	5.48387	0.003052	5.48387	0.002746	5.48387	0.011902	5.48387	0.005494	5.48387	0.010071	5.48387	0.005188	5.48387	0.009766	5.48387	0.01007	5.48387	0.026245	5.48387	0.00824
		5.49853	0.00647	5.49853	0.004273	5.49853	0.014648	5.49853	0.009155	5.49853	0.003052	5.49853	0.007935	5.49853	0.008545	5.49853	0.007325	5.49853	0.009155	5.49853	0.011596	5.49853	0.004577	5.49853	0.002136	5.49853	0.006409	5.49853	0.003662	5.49853	0.007324	5.49853	0.005188	5.49853	0.010681	5.49853	0.00824	5.49853	0.005188	5.49853	0.004272	5.49853	0.010986	5.49853	0.00885	5.49853	0.020752	5.49853	0.00763
		5.5132	0.008026	5.5132	0.009766	5.5132	0.017089	5.5132	0.01007	5.5132	0.003357	5.5132	0.024414	5.5132	0.008545	5.5132	0.007019	5.5132	0.004882	5.5132	0.008545	5.5132	0.004272	5.5132	0.003357	5.5132	0.007325	5.5132	0.003967	5.5132	0.002136	5.5132	0.004272	5.5132	0.010681	5.5132	0.006409	5.5132	0.013733	5.5132	0.007019	5.5132	0.004883	5.5132	0.009765	5.5132	0.027161	5.5132	0.005798
		5.52786	0.007232	5.52786	0.007935	5.52786	0.017089	5.52786	0.010681	5.52786	0.000916	5.52786	0.016479	5.52786	0.007324	5.52786	0.006409	5.52786	0.007019	5.52786	0.007324	5.52786	0.003662	5.52786	0.005798	5.52786	0.00763	5.52786	0.004883	5.52786	0.006104	5.52786	0.005493	5.52786	0.011902	5.52786	0.007019	5.52786	0.006714	5.52786	0.003662	5.52786	0.00824	5.52786	0.007934	5.52786	0.026855	5.52786	0.009766
		5.54252	0.007355	5.54252	0.009156	5.54252	0.015564	5.54252	0.009765	5.54252	0.004273	5.54252	0.021973	5.54252	0.007324	5.54252	0.007019	5.54252	0.007324	5.54252	0.006103	5.54252	0.004882	5.54252	0.005798	5.54252	0.006104	5.54252	0.004272	5.54252	0.004578	5.54252	0.003051	5.54252	0.00946	5.54252	0.006714	5.54252	0.012207	5.54252	0.004882	5.54252	0.00824	5.54252	0.007019	5.54252	0.028076	5.54252	0.007324
		5.55718	0.00888	5.55718	0.014649	5.55718	0.014648	5.55718	0.010681	5.55718	0.004273	5.55718	0.025635	5.55718	0.005493	5.55718	0.004578	5.55718	0.006103	5.55718	0.007324	5.55718	0.005493	5.55718	0.002746	5.55718	0.007019	5.55718	0.003052	5.55718	0.006409	5.55718	0.004272	5.55718	0.007019	5.55718	0.006409	5.55718	0.010986	5.55718	0.004882	5.55718	0.006409	5.55718	0.007324	5.55718	0.026855	5.55718	0.007019
		5.57185	0.008362	5.57185	0.011292	5.57185	0.014648	5.57185	0.011291	5.57185	0.003662	5.57185	0.029297	5.57185	0.008545	5.57185	0.006714	5.57185	0.022888	5.57185	0.012207	5.57185	0.003662	5.57185	0.005188	5.57185	0.008545	5.57185	0.003662	5.57185	0.006104	5.57185	0.003967	5.57185	0.00946	5.57185	0.00824	5.57185	0.010376	5.57185	0.003662	5.57185	0.00824	5.57185	0.007629	5.57185	0.028076	5.57185	0.007019
		5.58651	0.00827	5.58651	0.008545	5.58651	0.013427	5.58651	0.009765	5.58651	0.005798	5.58651	0.013428	5.58651	0.007935	5.58651	0.007935	5.58651	0.008239	5.58651	0.007629	5.58651	0.003051	5.58651	0.003357	5.58651	0.007019	5.58651	0.004272	5.58651	0.005188	5.58651	0.003662	5.58651	0.008545	5.58651	0.007325	5.58651	0.014038	5.58651	0.003967	5.58651	0.007324	5.58651	0.005798	5.58651	0.02655	5.58651	0.006714
		5.60117	0.008056	5.60117	0.013428	5.60117	0.013122	5.60117	0.010986	5.60117	0.004578	5.60117	0.01831	5.60117	0.007324	5.60117	0.006409	5.60117	0.007629	5.60117	0.009155	5.60117	0.002746	5.60117	0.005188	5.60117	0.010071	5.60117	0.005493	5.60117	0.005188	5.60117	0.00061	5.60117	0.00824	5.60117	0.006409	5.60117	0.010376	5.60117	0.006713	5.60117	0.006103	5.60117	0.008545	5.60117	0.023804	5.60117	0.005798
		5.61584	0.009002	5.61584	0.012207	5.61584	0.018005	5.61584	0.010681	5.61584	0.005493	5.61584	0.028686	5.61584	0.006714	5.61584	0.007019	5.61584	0.007934	5.61584	0.009765	5.61584	0.005493	5.61584	0.007324	5.61584	0.007019	5.61584	0.005188	5.61584	0.006104	5.61584	0.001525	5.61584	0.00885	5.61584	0.006409	5.61584	0.020141	5.61584	0.004882	5.61584	0.010681	5.61584	0.009155	5.61584	0.027161	5.61584	0.005188
		5.6305	0.011108	5.6305	0.012818	5.6305	0.012817	5.6305	0.010376	5.6305	0.001831	5.6305	0.022583	5.6305	0.005188	5.6305	0.007019	5.6305	0.006713	5.6305	0.009765	5.6305	0.005493	5.6305	0.005493	5.6305	0.00763	5.6305	0.003662	5.6305	0.00824	5.6305	0.004577	5.6305	0.012207	5.6305	0.007019	5.6305	0.016784	5.6305	0.004882	5.6305	0.00824	5.6305	0.006103	5.6305	0.026855	5.6305	0.007324
		5.64516	0.012054	5.64516	0.008545	5.64516	0.016479	5.64516	0.009155	5.64516	0.003052	5.64516	0.021362	5.64516	0.009156	5.64516	0.007019	5.64516	0.007934	5.64516	0.008545	5.64516	0.004577	5.64516	0.002746	5.64516	0.006104	5.64516	0.005493	5.64516	0.005798	5.64516	0.005493	5.64516	0.009155	5.64516	0.005799	5.64516	0.014343	5.64516	0.004882	5.64516	0.007629	5.64516	0.009765	5.64516	0.027466	5.64516	0.00885
		5.65982	0.01239	5.65982	0.010987	5.65982	0.014953	5.65982	0.013427	5.65982	0.003662	5.65982	0.025635	5.65982	0.005493	5.65982	0.005799	5.65982	0.007324	5.65982	0.009765	5.65982	0.005798	5.65982	0.004577	5.65982	0.006104	5.65982	0.005493	5.65982	0.005188	5.65982	0.002746	5.65982	0.00885	5.65982	0.006104	5.65982	0.007324	5.65982	0.003662	5.65982	0.006103	5.65982	0.009765	5.65982	0.014648	5.65982	0.006409
		5.67449	0.011383	5.67449	0.018616	5.67449	0.012207	5.67449	0.007629	5.67449	0.004578	5.67449	0.026245	5.67449	0.005493	5.67449	0.005188	5.67449	0.008545	5.67449	0.007324	5.67449	0.003662	5.67449	0.006103	5.67449	0.007325	5.67449	0.002441	5.67449	0.005188	5.67449	0.003051	5.67449	0.010071	5.67449	0.007935	5.67449	0.005493	5.67449	0.003357	5.67449	0.008545	5.67449	0.005798	5.67449	0.023804	5.67449	0.005798
		5.68915	0.01239	5.68915	0.013428	5.68915	0.014038	5.68915	0.008545	5.68915	0.005493	5.68915	0.022278	5.68915	0.00763	5.68915	0.006104	5.68915	0.007934	5.68915	0.008239	5.68915	0.001831	5.68915	0.004577	5.68915	0.007935	5.68915	0.002747	5.68915	0.003967	5.68915	0.003967	5.68915	0.009155	5.68915	0.006409	5.68915	0.00885	5.68915	0.004882	5.68915	0.007934	5.68915	0.007629	5.68915	0.026245	5.68915	0.006409
		5.70381	0.011261	5.70381	0.012818	5.70381	0.012207	5.70381	0.010681	5.70381	0.003052	5.70381	0.012512	5.70381	0.004883	5.70381	0.004273	5.70381	0.008545	5.70381	0.008239	5.70381	0.005493	5.70381	0.005493	5.70381	0.005188	5.70381	0.003662	5.70381	0.004578	5.70381	0.005798	5.70381	0.006408	5.70381	0.003968	5.70381	0.013733	5.70381	0.006103	5.70381	0.007019	5.70381	0.008545	5.70381	0.025024	5.70381	0.008545
		5.71847	0.010132	5.71847	0.012207	5.71847	0.011901	5.71847	0.00885	5.71847	0.006104	5.71847	0.01831	5.71847	0.007324	5.71847	0.006104	5.71847	0.007019	5.71847	0.010986	5.71847	0.003051	5.71847	0.005798	5.71847	0.005799	5.71847	0.004272	5.71847	0.003662	5.71847	0.003967	5.71847	0.007934	5.71847	0.005799	5.71847	0.016174	5.71847	0.002136	5.71847	0.005493	5.71847	0.007019	5.71847	0.022583	5.71847	0.008545
		5.73314	0.009399	5.73314	0.010682	5.73314	0.01007	5.73314	0.008545	5.73314	0.002441	5.73314	0.025635	5.73314	0.007324	5.73314	0.005799	5.73314	0.006713	5.73314	0.006713	5.73314	0.003357	5.73314	0.005188	5.73314	0.008851	5.73314	0.005493	5.73314	0.004883	5.73314	0.005493	5.73314	0.010071	5.73314	0.006409	5.73314	0.00824	5.73314	0.002441	5.73314	0.006714	5.73314	0.006713	5.73314	0.020752	5.73314	0.006714
		5.7478	0.010315	5.7478	0.012513	5.7478	0.013122	5.7478	0.007019	5.7478	0.004273	5.7478	0.010986	5.7478	0.006409	5.7478	0.005188	5.7478	0.004882	5.7478	0.009765	5.7478	0.004272	5.7478	0.005798	5.7478	0.005188	5.7478	0.006409	5.7478	0.005798	5.7478	0.007324	5.7478	0.007324	5.7478	0.005188	5.7478	0.00824	5.7478	0.004577	5.7478	0.00824	5.7478	0.004577	5.7478	0.015869	5.7478	0.010681
		5.76246	0.009735	5.76246	0.01587	5.76246	0.012817	5.76246	0.008239	5.76246	0.003357	5.76246	0.026855	5.76246	0.00824	5.76246	0.004883	5.76246	0.006408	5.76246	0.007629	5.76246	0.005188	5.76246	0.005493	5.76246	0.00763	5.76246	0.005188	5.76246	0.005798	5.76246	0.005493	5.76246	0.010376	5.76246	0.007019	5.76246	0.00824	5.76246	0.005188	5.76246	0.009155	5.76246	0.007324	5.76246	0.023193	5.76246	0.00885
		5.77713	0.008514	5.77713	0.014039	5.77713	0.012817	5.77713	0.007019	5.77713	0.003357	5.77713	0.020142	5.77713	0.007324	5.77713	0.005494	5.77713	0.005798	5.77713	0.010681	5.77713	0.005798	5.77713	0.006408	5.77713	0.008545	5.77713	0.006409	5.77713	0.005188	5.77713	0.004882	5.77713	0.00885	5.77713	0.005494	5.77713	0.006408	5.77713	0.004882	5.77713	0.008545	5.77713	0.005798	5.77713	0.0177	5.77713	0.011597
		5.79179	0.010254	5.79179	0.012207	5.79179	0.014648	5.79179	0.004882	5.79179	0.003052	5.79179	0.037537	5.79179	0.00885	5.79179	0.007325	5.79179	0.008545	5.79179	0.009155	5.79179	0.005493	5.79179	0.005493	5.79179	0.010071	5.79179	0.005493	5.79179	0.004883	5.79179	0.005493	5.79179	0.010376	5.79179	0.003968	5.79179	0.00824	5.79179	0.003662	5.79179	0.007019	5.79179	0.005798	5.79179	0.033874	5.79179	0.006409
		5.80645	0.008301	5.80645	0.013428	5.80645	0.013427	5.80645	0.004577	5.80645	0.004273	5.80645	0.015259	5.80645	0.007935	5.80645	0.006409	5.80645	0.005798	5.80645	0.007324	5.80645	0.005493	5.80645	0.006408	5.80645	0.006714	5.80645	0.007629	5.80645	0.003967	5.80645	0.004272	5.80645	0.00946	5.80645	0.006409	5.80645	0.006408	5.80645	0.007324	5.80645	0.007019	5.80645	0.006103	5.80645	0.031128	5.80645	0.007019
		5.82111	0.010711	5.82111	0.012207	5.82111	0.013427	5.82111	0.007324	5.82111	0.003357	5.82111	0.024109	5.82111	0.007324	5.82111	0.003968	5.82111	0.004882	5.82111	0.007019	5.82111	0.006103	5.82111	0.006408	5.82111	0.006104	5.82111	0.004272	5.82111	0.005188	5.82111	0.003662	5.82111	0.00824	5.82111	0.006104	5.82111	0.00885	5.82111	0.003357	5.82111	0.00824	5.82111	0.006713	5.82111	0.031738	5.82111	0.006714
		5.83578	0.011474	5.83578	0.026246	5.83578	0.012817	5.83578	0.004272	5.83578	0.004273	5.83578	0.013123	5.83578	0.005799	5.83578	0.004883	5.83578	0.003967	5.83578	0.00885	5.83578	0.004272	5.83578	0.006408	5.83578	0.009156	5.83578	0.003662	5.83578	0.005798	5.83578	0.006713	5.83578	0.00946	5.83578	0.007019	5.83578	0.00885	5.83578	0.004882	5.83578	0.00824	5.83578	0.007019	5.83578	0.035706	5.83578	0.00763
		5.85044	0.012237	5.85044	0.024414	5.85044	0.014038	5.85044	0.00885	5.85044	0.003052	5.85044	0.018921	5.85044	0.005188	5.85044	0.005799	5.85044	0.006713	5.85044	0.010986	5.85044	0.004882	5.85044	0.004883	5.85044	0.00763	5.85044	0.005493	5.85044	0.006409	5.85044	0.00122	5.85044	0.00946	5.85044	0.006409	5.85044	0.007934	5.85044	0.003662	5.85044	0.00946	5.85044	0.006713	5.85044	0.021362	5.85044	0.009461
		5.8651	0.012359	5.8651	0.023804	5.8651	0.007629	5.8651	0.005493	5.8651	0.002441	5.8651	0.01709	5.8651	0.006714	5.8651	0.006714	5.8651	0.010376	5.8651	0.00885	5.8651	0.005493	5.8651	0.002136	5.8651	0.009766	5.8651	0.004578	5.8651	0.003662	5.8651	0.004882	5.8651	0.010071	5.8651	0.007325	5.8651	0.013733	5.8651	0.006408	5.8651	0.010376	5.8651	0.004577	5.8651	0.016479	5.8651	0.010071
		5.87977	0.012237	5.87977	0.028687	5.87977	0.011596	5.87977	0.004882	5.87977	0.002747	5.87977	0.012512	5.87977	0.007324	5.87977	0.005494	5.87977	0.009765	5.87977	0.00885	5.87977	0.004882	5.87977	0.006408	5.87977	0.006104	5.87977	0.003052	5.87977	0.005798	5.87977	0.006408	5.87977	0.00946	5.87977	0.005188	5.87977	0.016174	5.87977	0.003662	5.87977	0.008545	5.87977	0.004577	5.87977	0.015259	5.87977	0.00763
		5.89443	0.012237	5.89443	0.025635	5.89443	0.014343	5.89443	0.006408	5.89443	0.002441	5.89443	0.015564	5.89443	0.007935	5.89443	0.006104	5.89443	0.014648	5.89443	0.00946	5.89443	0.006408	5.89443	0.003967	5.89443	0.008851	5.89443	0.006103	5.89443	0.004883	5.89443	0.005188	5.89443	0.00824	5.89443	0.009461	5.89443	0.00946	5.89443	0.002441	5.89443	0.00885	5.89443	0.006713	5.89443	0.039062	5.89443	0.006409
		5.90909	0.013092	5.90909	0.028077	5.90909	0.013733	5.90909	0.009765	5.90909	0.001221	5.90909	0.016479	5.90909	0.007935	5.90909	0.005799	5.90909	0.006713	5.90909	0.007934	5.90909	0.006713	5.90909	0.004577	5.90909	0.010071	5.90909	0.005188	5.90909	0.005188	5.90909	0.005493	5.90909	0.00946	5.90909	0.006409	5.90909	0.014953	5.90909	0.004577	5.90909	0.007324	5.90909	0.006103	5.90909	0.018616	5.90909	0.00824
		5.92375	0.01239	5.92375	0.025025	5.92375	0.009765	5.92375	0.007019	5.92375	0.004273	5.92375	0.007935	5.92375	0.007019	5.92375	0.007019	5.92375	0.004882	5.92375	0.010376	5.92375	0.003967	5.92375	0.004577	5.92375	0.00824	5.92375	0.004883	5.92375	0.005188	5.92375	0.003662	5.92375	0.008545	5.92375	0.006104	5.92375	0.014953	5.92375	0.003051	5.92375	0.00885	5.92375	0.005493	5.92375	0.016479	5.92375	0.007324
		5.93842	0.014068	5.93842	0.024414	5.93842	0.013427	5.93842	0.007324	5.93842	0.002441	5.93842	0.007324	5.93842	0.006714	5.93842	0.005799	5.93842	0.006713	5.93842	0.00946	5.93842	0.006103	5.93842	0.007019	5.93842	0.00824	5.93842	0.005493	5.93842	0.005798	5.93842	0.003357	5.93842	0.011596	5.93842	0.006714	5.93842	0.007629	5.93842	0.004882	5.93842	0.006714	5.93842	0.007019	5.93842	0.015564	5.93842	0.00885
		5.95308	0.012359	5.95308	0.018921	5.95308	0.012207	5.95308	0.005493	5.95308	0.003967	5.95308	0.016785	5.95308	0.005799	5.95308	0.004578	5.95308	0.008239	5.95308	0.008545	5.95308	0.004577	5.95308	0.004577	5.95308	0.010682	5.95308	0.005493	5.95308	0.004883	5.95308	0.004272	5.95308	0.010071	5.95308	0.007935	5.95308	0.011291	5.95308	0.003662	5.95308	0.00824	5.95308	0.006408	5.95308	0.020447	5.95308	0.009461
		5.96774	0.013977	5.96774	0.031434	5.96774	0.010986	5.96774	0.005493	5.96774	0.002441	5.96774	0.015259	5.96774	0.005799	5.96774	0.006104	5.96774	0.007324	5.96774	0.00885	5.96774	0.007019	5.96774	0.003662	5.96774	0.00763	5.96774	0.003662	5.96774	0.009155	5.96774	0.004577	5.96774	0.010071	5.96774	0.00763	5.96774	0.015564	5.96774	0.004272	5.96774	0.00824	5.96774	0.007324	5.96774	0.015869	5.96774	0.00885
		5.9824	0.010589	5.9824	0.024414	5.9824	0.012207	5.9824	0.004882	5.9824	0.003357	5.9824	0.007629	5.9824	0.007324	5.9824	0.006104	5.9824	0.004882	5.9824	0.007019	5.9824	0.005188	5.9824	0.006408	5.9824	0.008851	5.9824	0.006103	5.9824	0.003967	5.9824	0.004577	5.9824	0.00824	5.9824	0.007019	5.9824	0.020752	5.9824	0.006713	5.9824	0.00824	5.9824	0.006713	5.9824	0.016479	5.9824	0.004578
		5.99707	0.013	5.99707	0.029908	5.99707	0.011901	5.99707	0.006103	5.99707	0.006104	5.99707	0.008545	5.99707	0.007935	5.99707	0.002747	5.99707	0.007629	5.99707	0.008239	5.99707	0.004882	5.99707	0.007019	5.99707	0.007935	5.99707	0.006714	5.99707	0.005493	5.99707	0.004272	5.99707	0.00885	5.99707	0.005799	5.99707	0.019836	5.99707	0.007629	5.99707	0.010071	5.99707	0.00885	5.99707	0.017395	5.99707	0.007935
		6.01173	0.010772	6.01173	0.022889	6.01173	0.012817	6.01173	0.008545	6.01173	0.004578	6.01173	0.010376	6.01173	0.00763	6.01173	0.007325	6.01173	0.004272	6.01173	0.005188	6.01173	0.003967	6.01173	0.005188	6.01173	0.007325	6.01173	0.006103	6.01173	0.005188	6.01173	0.005493	6.01173	0.005188	6.01173	0.007019	6.01173	0.022583	6.01173	0.007019	6.01173	0.009766	6.01173	0.007019	6.01173	0.016479	6.01173	0.00885
		6.02639	0.01242	6.02639	0.026246	6.02639	0.012207	6.02639	0.006103	6.02639	0.004883	6.02639	0.007935	6.02639	0.007324	6.02639	0.004273	6.02639	0.005798	6.02639	0.00885	6.02639	0.004272	6.02639	0.005188	6.02639	0.00763	6.02639	0.007935	6.02639	0.005798	6.02639	0.005188	6.02639	0.008545	6.02639	0.007019	6.02639	0.024719	6.02639	0.007019	6.02639	0.009155	6.02639	0.007934	6.02639	0.015259	6.02639	0.006409
		6.04106	0.011322	6.04106	0.01587	6.04106	0.013427	6.04106	0.00885	6.04106	0.004883	6.04106	0.010681	6.04106	0.004273	6.04106	0.003663	6.04106	0.005798	6.04106	0.007629	6.04106	0.004272	6.04106	0.005188	6.04106	0.007325	6.04106	0.004883	6.04106	0.004578	6.04106	0.004882	6.04106	0.008545	6.04106	0.006409	6.04106	0.023803	6.04106	0.006103	6.04106	0.008545	6.04106	0.007324	6.04106	0.017395	6.04106	0.006409
		6.05572	0.010345	6.05572	0.017701	6.05572	0.012817	6.05572	0.006713	6.05572	0.005188	6.05572	0.024719	6.05572	0.007935	6.05572	0.004578	6.05572	0.006713	6.05572	0.006103	6.05572	0.006103	6.05572	0.006714	6.05572	0.008851	6.05572	0.006103	6.05572	0.003662	6.05572	0.004272	6.05572	0.00946	6.05572	0.004883	6.05572	0.010681	6.05572	0.004272	6.05572	0.007324	6.05572	0.006103	6.05572	0.014648	6.05572	0.003967
		6.07038	0.008728	6.07038	0.019532	6.07038	0.009765	6.07038	0.003357	6.07038	0.004883	6.07038	0.015259	6.07038	0.004883	6.07038	0.005494	6.07038	0.003662	6.07038	0.006103	6.07038	0.005493	6.07038	0.006408	6.07038	0.010071	6.07038	0.005493	6.07038	0.00763	6.07038	0.006103	6.07038	0.007019	6.07038	0.005799	6.07038	0.011596	6.07038	0.006103	6.07038	0.008545	6.07038	0.008239	6.07038	0.013428	6.07038	0.004883
		6.08504	0.010254	6.08504	0.028687	6.08504	0.010986	6.08504	0.006103	6.08504	0.005493	6.08504	0.018005	6.08504	0.00885	6.08504	0.003968	6.08504	0.004882	6.08504	0.009765	6.08504	0.007324	6.08504	0.006714	6.08504	0.008545	6.08504	0.002747	6.08504	0.006409	6.08504	0.004577	6.08504	0.00885	6.08504	0.007325	6.08504	0.008545	6.08504	0.005493	6.08504	0.009766	6.08504	0.007019	6.08504	0.0177	6.08504	0.005493
		6.09971	0.01001	6.09971	0.02472	6.09971	0.012207	6.09971	0.006713	6.09971	0.004578	6.09971	0.015259	6.09971	0.004883	6.09971	0.004578	6.09971	0.005493	6.09971	0.007324	6.09971	0.001831	6.09971	0.007324	6.09971	0.008545	6.09971	0.005493	6.09971	0.005188	6.09971	0.004272	6.09971	0.00946	6.09971	0.007325	6.09971	0.013733	6.09971	0.006713	6.09971	0.007324	6.09971	0.010376	6.09971	0.014954	6.09971	0.009461
		6.11437	0.009826	6.11437	0.023499	6.11437	0.012817	6.11437	0.006103	6.11437	0.004883	6.11437	0.010071	6.11437	0.003662	6.11437	0.003663	6.11437	0.002441	6.11437	0.006713	6.11437	0.005493	6.11437	0.005493	6.11437	0.008851	6.11437	0.006103	6.11437	0.004578	6.11437	0.005493	6.11437	0.010071	6.11437	0.00824	6.11437	0.011596	6.11437	0.006408	6.11437	0.010986	6.11437	0.005798	6.11437	0.015259	6.11437	0.007019
		6.12903	0.009094	6.12903	0.022583	6.12903	0.014343	6.12903	0.005798	6.12903	0.005493	6.12903	0.013428	6.12903	0.006409	6.12903	0.004273	6.12903	0.003357	6.12903	0.00946	6.12903	0.005798	6.12903	0.005188	6.12903	0.009461	6.12903	0.005493	6.12903	0.005798	6.12903	0.005188	6.12903	0.00946	6.12903	0.007935	6.12903	0.010681	6.12903	0.005798	6.12903	0.00946	6.12903	0.005798	6.12903	0.014648	6.12903	0.006714
		6.1437	0.010681	6.1437	0.026246	6.1437	0.014648	6.1437	0.003051	6.1437	0.003967	6.1437	0.013428	6.1437	0.009156	6.1437	0.005799	6.1437	0.004272	6.1437	0.009765	6.1437	0.004272	6.1437	0.006103	6.1437	0.009461	6.1437	0.005188	6.1437	0.005188	6.1437	0.006103	6.1437	0.009155	6.1437	0.008851	6.1437	0.022583	6.1437	0.004272	6.1437	0.010071	6.1437	0.007934	6.1437	0.014038	6.1437	0.005798
		6.15836	0.010559	6.15836	0.02533	6.15836	0.014343	6.15836	0.005493	6.15836	0.003052	6.15836	0.025024	6.15836	0.006104	6.15836	0.002747	6.15836	0.005493	6.15836	0.006713	6.15836	0.005493	6.15836	0.007019	6.15836	0.008545	6.15836	0.006714	6.15836	0.007935	6.15836	0.004882	6.15836	0.008545	6.15836	0.004578	6.15836	0.011902	6.15836	0.006103	6.15836	0.008545	6.15836	0.008545	6.15836	0.012512	6.15836	0.006409
		6.17302	0.009521	6.17302	0.027466	6.17302	0.012512	6.17302	0.004272	6.17302	0.003662	6.17302	0.019531	6.17302	0.00763	6.17302	0.006409	6.17302	0.006713	6.17302	0.010376	6.17302	0.004272	6.17302	0.006408	6.17302	0.009461	6.17302	0.005493	6.17302	0.005798	6.17302	0.006713	6.17302	0.007934	6.17302	0.007325	6.17302	0.014953	6.17302	0.007324	6.17302	0.007934	6.17302	0.006713	6.17302	0.012817	6.17302	0.004578
		6.18768	0.008392	6.18768	0.024414	6.18768	0.011596	6.18768	0.003662	6.18768	0.002441	6.18768	0.025635	6.18768	0.007324	6.18768	0.006409	6.18768	0.004272	6.18768	0.006713	6.18768	0.006103	6.18768	0.006408	6.18768	0.010071	6.18768	0.005493	6.18768	0.005188	6.18768	0.005493	6.18768	0.007934	6.18768	0.00824	6.18768	0.028686	6.18768	0.006713	6.18768	0.008545	6.18768	0.006713	6.18768	0.012817	6.18768	0.004883
		6.20235	0.008575	6.20235	0.026856	6.20235	0.013122	6.20235	0.006103	6.20235	0.005798	6.20235	0.019836	6.20235	0.004273	6.20235	0.005799	6.20235	0.003662	6.20235	0.009155	6.20235	0.004882	6.20235	0.004577	6.20235	0.009461	6.20235	0.005493	6.20235	0.00824	6.20235	0.005188	6.20235	0.007019	6.20235	0.009766	6.20235	0.021057	6.20235	0.004272	6.20235	0.010681	6.20235	0.006103	6.20235	0.013428	6.20235	0.003357
		6.21701	0.009125	6.21701	0.022889	6.21701	0.013427	6.21701	0.004272	6.21701	0.004883	6.21701	0.020752	6.21701	0.007324	6.21701	0.003663	6.21701	0.006713	6.21701	0.007934	6.21701	0.007934	6.21701	0.005798	6.21701	0.007019	6.21701	0.005798	6.21701	0.003357	6.21701	0.005493	6.21701	0.00885	6.21701	0.007325	6.21701	0.016784	6.21701	0.006103	6.21701	0.008545	6.21701	0.006713	6.21701	0.02655	6.21701	0.006409
		6.23167	0.009979	6.23167	0.026246	6.23167	0.012512	6.23167	0.004882	6.23167	0.003967	6.23167	0.015259	6.23167	0.006104	6.23167	0.005188	6.23167	0.005493	6.23167	0.007324	6.23167	0.005493	6.23167	0.005798	6.23167	0.00824	6.23167	0.004883	6.23167	0.005798	6.23167	0.005798	6.23167	0.00885	6.23167	0.006409	6.23167	0.019226	6.23167	0.005798	6.23167	0.00824	6.23167	0.005493	6.23167	0.022888	6.23167	0.005188
		6.24633	0.008636	6.24633	0.026856	6.24633	0.012207	6.24633	0.005798	6.24633	0.002441	6.24633	0.018921	6.24633	0.005799	6.24633	0.006104	6.24633	0.006103	6.24633	0.007324	6.24633	0.005798	6.24633	0.006408	6.24633	0.007019	6.24633	0.004883	6.24633	0.006104	6.24633	0.004882	6.24633	0.009765	6.24633	0.008851	6.24633	0.019226	6.24633	0.008545	6.24633	0.010681	6.24633	0.005493	6.24633	0.013123	6.24633	0.004578
		6.261	0.009033	6.261	0.02533	6.261	0.014343	6.261	0.005493	6.261	0.003052	6.261	0.009766	6.261	0.005799	6.261	0.004578	6.261	0.004882	6.261	0.006103	6.261	0.003662	6.261	0.006408	6.261	0.008545	6.261	0.004883	6.261	0.004883	6.261	0.004272	6.261	0.008545	6.261	0.010071	6.261	0.015259	6.261	0.007019	6.261	0.00824	6.261	0.009155	6.261	0.014038	6.261	0.00763
		6.27566	0.008545	6.27566	0.022583	6.27566	0.010376	6.27566	0.007324	6.27566	0.003052	6.27566	0.01831	6.27566	0.005188	6.27566	0.003052	6.27566	0.006103	6.27566	0.010986	6.27566	0.005493	6.27566	0.006408	6.27566	0.008545	6.27566	0.004883	6.27566	0.006104	6.27566	0.004882	6.27566	0.00824	6.27566	0.009156	6.27566	0.02594	6.27566	0.003662	6.27566	0.00885	6.27566	0.007934	6.27566	0.013733	6.27566	0.007324
		6.29032	0.009338	6.29032	0.023804	6.29032	0.010681	6.29032	0.008239	6.29032	0.004578	6.29032	0.02594	6.29032	0.007324	6.29032	0.004883	6.29032	0.006713	6.29032	0.00885	6.29032	0.007019	6.29032	0.003967	6.29032	0.00824	6.29032	0.005188	6.29032	0.006409	6.29032	0.005493	6.29032	0.00946	6.29032	0.006104	6.29032	0.032654	6.29032	0.005798	6.29032	0.00946	6.29032	0.007324	6.29032	0.014038	6.29032	0.007019
		6.30499	0.009857	6.30499	0.028077	6.30499	0.011291	6.30499	0.004272	6.30499	0.004883	6.30499	0.009766	6.30499	0.006104	6.30499	0.005799	6.30499	0.006103	6.30499	0.005188	6.30499	0.004272	6.30499	0.003662	6.30499	0.010682	6.30499	0.006103	6.30499	0.004578	6.30499	0.004882	6.30499	0.007019	6.30499	0.007325	6.30499	0.019226	6.30499	0.006713	6.30499	0.009766	6.30499	0.007934	6.30499	0.013428	6.30499	0.006104
		6.31965	0.010986	6.31965	0.026246	6.31965	0.014648	6.31965	0.003662	6.31965	0.005493	6.31965	0.018616	6.31965	0.006409	6.31965	0.003968	6.31965	0.004882	6.31965	0.007934	6.31965	0.003357	6.31965	0.005188	6.31965	0.010071	6.31965	0.003967	6.31965	0.003357	6.31965	0.004882	6.31965	0.007629	6.31965	0.007019	6.31965	0.048828	6.31965	0.006103	6.31965	0.00885	6.31965	0.007324	6.31965	0.01831	6.31965	0.007019
		6.33431	0.00946	6.33431	0.027466	6.33431	0.011291	6.33431	0.004272	6.33431	0.004273	6.33431	0.020447	6.33431	0.004273	6.33431	0.001526	6.33431	0.006713	6.33431	0.00946	6.33431	0.006713	6.33431	0.004577	6.33431	0.010682	6.33431	0.004272	6.33431	0.005188	6.33431	0.004882	6.33431	0.00885	6.33431	0.006409	6.33431	0.029602	6.33431	0.005188	6.33431	0.007019	6.33431	0.008545	6.33431	0.028381	6.33431	0.006104
		6.34897	0.008728	6.34897	0.024109	6.34897	0.013427	6.34897	0.004882	6.34897	0.003357	6.34897	0.018005	6.34897	0.00763	6.34897	0.002137	6.34897	0.006103	6.34897	0.00885	6.34897	0.004272	6.34897	0.003357	6.34897	0.007325	6.34897	0.002747	6.34897	0.001221	6.34897	0.004882	6.34897	0.00946	6.34897	0.006409	6.34897	0.019836	6.34897	0.004882	6.34897	0.010071	6.34897	0.007629	6.34897	0.029907	6.34897	0.007324
		6.36364	0.008941	6.36364	0.021363	6.36364	0.012512	6.36364	0.006713	6.36364	0.006104	6.36364	0.020752	6.36364	0.006409	6.36364	0.004883	6.36364	0.005188	6.36364	0.006713	6.36364	0.005493	6.36364	0.007324	6.36364	0.00763	6.36364	0.003662	6.36364	0.005798	6.36364	0.004882	6.36364	0.009155	6.36364	0.00763	6.36364	0.021057	6.36364	0.003662	6.36364	0.008545	6.36364	0.007934	6.36364	0.028076	6.36364	0.003967
		6.3783	0.008453	6.3783	0.024109	6.3783	0.012817	6.3783	0.004577	6.3783	0.004273	6.3783	0.013428	6.3783	0.006104	6.3783	0.005188	6.3783	0.006103	6.3783	0.005493	6.3783	0.005493	6.3783	0.003052	6.3783	0.00824	6.3783	0.005493	6.3783	0.003357	6.3783	0.004882	6.3783	0.009155	6.3783	0.010376	6.3783	0.016479	6.3783	0.005493	6.3783	0.007019	6.3783	0.008545	6.3783	0.029297	6.3783	0.003662
		6.39296	0.006988	6.39296	0.021973	6.39296	0.012207	6.39296	0.006103	6.39296	0.004273	6.39296	0.010376	6.39296	0.006409	6.39296	0.004578	6.39296	0.005798	6.39296	0.006103	6.39296	0.004882	6.39296	0.004577	6.39296	0.00763	6.39296	0.004272	6.39296	0.004578	6.39296	0.003051	6.39296	0.009765	6.39296	0.007019	6.39296	0.022888	6.39296	0.005493	6.39296	0.008545	6.39296	0.008239	6.39296	0.025635	6.39296	0.006409
		6.40763	0.008453	6.40763	0.020752	6.40763	0.012207	6.40763	0.005798	6.40763	0.003967	6.40763	0.02655	6.40763	0.004883	6.40763	0.004578	6.40763	0.005798	6.40763	0.006103	6.40763	0.001525	6.40763	0.005188	6.40763	0.010987	6.40763	0.003662	6.40763	0.002747	6.40763	0.003357	6.40763	0.010071	6.40763	0.005188	6.40763	0.030212	6.40763	0.007019	6.40763	0.008545	6.40763	0.006103	6.40763	0.028381	6.40763	0.007019
		6.42229	0.008392	6.42229	0.020752	6.42229	0.013122	6.42229	0.005798	6.42229	0.002441	6.42229	0.017395	6.42229	0.006714	6.42229	0.004883	6.42229	0.004272	6.42229	0.005493	6.42229	0.005798	6.42229	0.005188	6.42229	0.005188	6.42229	0.005493	6.42229	0.003052	6.42229	0.003051	6.42229	0.009765	6.42229	0.007019	6.42229	0.016479	6.42229	0.005798	6.42229	0.007019	6.42229	0.008545	6.42229	0.025024	6.42229	0.005798
		6.43695	0.009949	6.43695	0.034485	6.43695	0.013427	6.43695	0.006103	6.43695	0.004578	6.43695	0.013428	6.43695	0.005188	6.43695	0.006104	6.43695	0.005798	6.43695	0.005493	6.43695	0.003662	6.43695	0.005798	6.43695	0.006714	6.43695	0.004272	6.43695	0.004273	6.43695	0.003967	6.43695	0.005188	6.43695	0.00824	6.43695	0.053406	6.43695	0.006103	6.43695	0.008545	6.43695	0.008545	6.43695	0.027466	6.43695	0.003967
		6.45161	0.009613	6.45161	0.022583	6.45161	0.011901	6.45161	0.003967	6.45161	0.003052	6.45161	0.012207	6.45161	0.005188	6.45161	0.006104	6.45161	0.003662	6.45161	0.007324	6.45161	0.003662	6.45161	0.006408	6.45161	0.007325	6.45161	0.003967	6.45161	0.006714	6.45161	0.004882	6.45161	0.011596	6.45161	0.00763	6.45161	0.022278	6.45161	0.004882	6.45161	0.009155	6.45161	0.01007	6.45161	0.026855	6.45161	0.004883
		6.46628	0.009582	6.46628	0.014649	6.46628	0.012207	6.46628	0.009765	6.46628	0.003357	6.46628	0.009155	6.46628	0.004883	6.46628	0.005188	6.46628	0.005798	6.46628	0.007324	6.46628	0.005493	6.46628	0.006714	6.46628	0.00824	6.46628	0.005188	6.46628	0.004578	6.46628	0.004882	6.46628	0.009155	6.46628	0.007935	6.46628	0.017395	6.46628	0.005493	6.46628	0.008545	6.46628	0.008545	6.46628	0.032349	6.46628	0.007935
		6.48094	0.00885	6.48094	0.021363	6.48094	0.010376	6.48094	0.009765	6.48094	0.004883	6.48094	0.013123	6.48094	0.004578	6.48094	0.003357	6.48094	0.005798	6.48094	0.005798	6.48094	0.004882	6.48094	0.003357	6.48094	0.007935	6.48094	0.005188	6.48094	0.003052	6.48094	0.003967	6.48094	0.010681	6.48094	0.007019	6.48094	0.016784	6.48094	0.006713	6.48094	0.008545	6.48094	0.007019	6.48094	0.028686	6.48094	0.005188
		6.4956	0.008545	6.4956	0.023499	6.4956	0.011596	6.4956	0.006713	6.4956	0.006714	6.4956	0.023193	6.4956	0.007324	6.4956	0.005188	6.4956	0.005493	6.4956	0.007019	6.4956	0.005493	6.4956	0.003967	6.4956	0.00824	6.4956	0.003052	6.4956	0.003662	6.4956	0.005798	6.4956	0.011596	6.4956	0.007325	6.4956	0.019226	6.4956	0.005493	6.4956	0.008545	6.4956	0.006713	6.4956	0.020142	6.4956	0.00763
		6.51026	0.009552	6.51026	0.023194	6.51026	0.011596	6.51026	0.006103	6.51026	0.003662	6.51026	0.010986	6.51026	0.007019	6.51026	0.004578	6.51026	0.004882	6.51026	0.008545	6.51026	0.002441	6.51026	0.003357	6.51026	0.006409	6.51026	0.003967	6.51026	0.004883	6.51026	0.004272	6.51026	0.010376	6.51026	0.007935	6.51026	0.018005	6.51026	0.006103	6.51026	0.007934	6.51026	0.006713	6.51026	0.014648	6.51026	0.005798
		6.52493	0.00943	6.52493	0.021363	6.52493	0.012207	6.52493	0.007324	6.52493	0.006714	6.52493	0.010681	6.52493	0.005493	6.52493	0.003968	6.52493	0.006713	6.52493	0.007324	6.52493	0.003662	6.52493	0.006714	6.52493	0.009461	6.52493	0.005493	6.52493	0.002747	6.52493	0.005188	6.52493	0.010376	6.52493	0.007019	6.52493	0.039367	6.52493	0.005188	6.52493	0.00885	6.52493	0.006713	6.52493	0.016174	6.52493	0.005798
		6.53959	0.008758	6.53959	0.023804	6.53959	0.008239	6.53959	0.007324	6.53959	0.006409	6.53959	0.020447	6.53959	0.007324	6.53959	0.003357	6.53959	0.007324	6.53959	0.007629	6.53959	0.004272	6.53959	0.004883	6.53959	0.007935	6.53959	0.002441	6.53959	0.003967	6.53959	0.005188	6.53959	0.007629	6.53959	0.006409	6.53959	0.020447	6.53959	0.005493	6.53959	0.010071	6.53959	0.009765	6.53959	0.014648	6.53959	0.005188
		6.55425	0.008758	6.55425	0.021363	6.55425	0.010986	6.55425	0.005188	6.55425	0.005188	6.55425	0.020142	6.55425	0.003968	6.55425	0.004883	6.55425	0.004882	6.55425	0.007324	6.55425	0.004882	6.55425	0.006408	6.55425	0.008851	6.55425	0.001831	6.55425	0.004883	6.55425	0.003967	6.55425	0.010681	6.55425	0.006104	6.55425	0.025329	6.55425	0.005493	6.55425	0.00824	6.55425	0.005798	6.55425	0.015869	6.55425	0.00885
		6.56891	0.00888	6.56891	0.021668	6.56891	0.010376	6.56891	0.007019	6.56891	0.003052	6.56891	0.014038	6.56891	0.005493	6.56891	0.003968	6.56891	0.008545	6.56891	0.007324	6.56891	0.005798	6.56891	0.004577	6.56891	0.005188	6.56891	0.004272	6.56891	0.003967	6.56891	0.002441	6.56891	0.009765	6.56891	0.007935	6.56891	0.024109	6.56891	0.004882	6.56891	0.011291	6.56891	0.007934	6.56891	0.021057	6.56891	0.009461
		6.58358	0.006927	6.58358	0.014039	6.58358	0.010986	6.58358	0.008545	6.58358	0.004883	6.58358	0.019836	6.58358	0.008545	6.58358	0.007019	6.58358	0.005798	6.58358	0.006713	6.58358	0.004882	6.58358	0.004272	6.58358	0.004578	6.58358	0.002136	6.58358	0.003662	6.58358	0.004882	6.58358	0.007019	6.58358	0.008545	6.58358	0.02655	6.58358	0.005493	6.58358	0.010376	6.58358	0.005493	6.58358	0.015259	6.58358	0.006104
		6.59824	0.007202	6.59824	0.007325	6.59824	0.011596	6.59824	0.004882	6.59824	0.003052	6.59824	0.019226	6.59824	0.006409	6.59824	0.006714	6.59824	0.006713	6.59824	0.007324	6.59824	0.006713	6.59824	0.005798	6.59824	0.007935	6.59824	0.004272	6.59824	0.002136	6.59824	0.005188	6.59824	0.007629	6.59824	0.008851	6.59824	0.021972	6.59824	0.006713	6.59824	0.006714	6.59824	0.007324	6.59824	0.015869	6.59824	0.00824
		6.6129	0.006714	6.6129	0.012818	6.6129	0.013122	6.6129	0.007934	6.6129	0.005798	6.6129	0.018921	6.6129	0.007324	6.6129	0.006409	6.6129	0.007934	6.6129	0.007629	6.6129	0.004272	6.6129	0.007934	6.6129	0.011292	6.6129	0.004578	6.6129	0.002442	6.6129	0.004882	6.6129	0.007934	6.6129	0.007019	6.6129	0.017395	6.6129	0.005493	6.6129	0.00885	6.6129	0.004882	6.6129	0.015259	6.6129	0.005798
		6.62757	0.007629	6.62757	0.014344	6.62757	0.012817	6.62757	0.008239	6.62757	0.003662	6.62757	0.022278	6.62757	0.005799	6.62757	0.003052	6.62757	0.007019	6.62757	0.009155	6.62757	0.004882	6.62757	0.005188	6.62757	0.00763	6.62757	0.002136	6.62757	0.003662	6.62757	0.003967	6.62757	0.004577	6.62757	0.005799	6.62757	0.013122	6.62757	0.006103	6.62757	0.007019	6.62757	0.005798	6.62757	0.014648	6.62757	0.00885
		6.64223	0.006775	6.64223	0.011597	6.64223	0.009155	6.64223	0.007019	6.64223	0.004578	6.64223	0.009766	6.64223	0.004578	6.64223	0.006714	6.64223	0.007629	6.64223	0.007324	6.64223	0.004882	6.64223	0.002746	6.64223	0.007325	6.64223	0.002747	6.64223	0.003662	6.64223	0.001831	6.64223	0.007934	6.64223	0.004273	6.64223	0.016174	6.64223	0.007629	6.64223	0.005188	6.64223	0.007934	6.64223	0.016479	6.64223	0.006409
		6.65689	0.007721	6.65689	0.01587	6.65689	0.008239	6.65689	0.004882	6.65689	0.005493	6.65689	0.018921	6.65689	0.006104	6.65689	0.005494	6.65689	0.008545	6.65689	0.00885	6.65689	0.003662	6.65689	0.004577	6.65689	0.009156	6.65689	0.001221	6.65689	0.002136	6.65689	0.005493	6.65689	0.00885	6.65689	0.006714	6.65689	0.009765	6.65689	0.003357	6.65689	0.009155	6.65689	0.007934	6.65689	0.015869	6.65689	0.007324
		6.67155	0.008484	6.67155	0.018921	6.67155	0.010681	6.67155	0.004882	6.67155	0.003357	6.67155	0.022888	6.67155	0.004273	6.67155	0.005494	6.67155	0.007324	6.67155	0.008239	6.67155	0.002746	6.67155	0.003052	6.67155	0.006714	6.67155	0.005188	6.67155	0.003967	6.67155	0.003357	6.67155	0.00885	6.67155	0.007019	6.67155	0.007934	6.67155	0.005188	6.67155	0.006714	6.67155	0.004577	6.67155	0.017395	6.67155	0.005188
		6.68622	0.008117	6.68622	0.01709	6.68622	0.007934	6.68622	0.007934	6.68622	0.002441	6.68622	0.020752	6.68622	0.005493	6.68622	0.007019	6.68622	0.007629	6.68622	0.009765	6.68622	0.004882	6.68622	0.005188	6.68622	0.006104	6.68622	0.003052	6.68622	0.003357	6.68622	0.003967	6.68622	0.009155	6.68622	0.006409	6.68622	0.007629	6.68622	0.003662	6.68622	0.007324	6.68622	0.007324	6.68622	0.014038	6.68622	0.006409
		6.70088	0.008148	6.70088	0.025025	6.70088	0.010681	6.70088	0.004882	6.70088	0.003662	6.70088	0.015564	6.70088	0.006104	6.70088	0.004578	6.70088	0.007324	6.70088	0.004577	6.70088	0.003662	6.70088	0.003967	6.70088	0.009461	6.70088	0.002747	6.70088	0.003357	6.70088	0.001831	6.70088	0.00946	6.70088	0.006409	6.70088	0.012512	6.70088	0.004272	6.70088	0.004272	6.70088	0.007324	6.70088	0.015869	6.70088	0.004578
		6.71554	0.007263	6.71554	0.018311	6.71554	0.010376	6.71554	0.007324	6.71554	0.001831	6.71554	0.015869	6.71554	0.006104	6.71554	0.002747	6.71554	0.006713	6.71554	0.007019	6.71554	0.004882	6.71554	0.005798	6.71554	0.007019	6.71554	0.001831	6.71554	0.002747	6.71554	0.004577	6.71554	0.008545	6.71554	0.00763	6.71554	0.016174	6.71554	0.007324	6.71554	0.007934	6.71554	0.006103	6.71554	0.014648	6.71554	0.005798
		6.7302	0.007568	6.7302	0.01587	6.7302	0.00946	6.7302	0.008545	6.7302	0.002441	6.7302	0.015869	6.7302	0.006409	6.7302	0.005188	6.7302	0.005493	6.7302	0.008545	6.7302	0.004882	6.7302	0.003357	6.7302	0.009766	6.7302	0.003052	6.7302	0.003052	6.7302	0.002746	6.7302	0.00885	6.7302	0.007325	6.7302	0.011902	6.7302	0.007324	6.7302	0.00885	6.7302	0.007324	6.7302	0.015259	6.7302	0.007019
		6.74487	0.00766	6.74487	0.021363	6.74487	0.011291	6.74487	0.006103	6.74487	0.003357	6.74487	0.015869	6.74487	0.006714	6.74487	0.005799	6.74487	0.005493	6.74487	0.006103	6.74487	0.004272	6.74487	0.004272	6.74487	0.006409	6.74487	0.004883	6.74487	0.003662	6.74487	0.003967	6.74487	0.007934	6.74487	0.005799	6.74487	0.014953	6.74487	0.004882	6.74487	0.00885	6.74487	0.007934	6.74487	0.016174	6.74487	0.005493
		6.75953	0.008575	6.75953	0.024414	6.75953	0.009765	6.75953	0.006103	6.75953	0.003052	6.75953	0.02594	6.75953	0.005493	6.75953	0.005799	6.75953	0.005493	6.75953	0.007019	6.75953	0.003662	6.75953	0.004577	6.75953	0.00824	6.75953	0.003052	6.75953	0.002442	6.75953	0.003357	6.75953	0.007019	6.75953	0.006409	6.75953	0.00824	6.75953	0.005493	6.75953	0.008545	6.75953	0.005493	6.75953	0.014038	6.75953	0.006409
		6.77419	0.008819	6.77419	0.021363	6.77419	0.007324	6.77419	0.006103	6.77419	0.004273	6.77419	0.024719	6.77419	0.004578	6.77419	0.007019	6.77419	0.004882	6.77419	0.007019	6.77419	0.004882	6.77419	0.005798	6.77419	0.007325	6.77419	0.003967	6.77419	0.004883	6.77419	0.002441	6.77419	0.007019	6.77419	0.007019	6.77419	0.012817	6.77419	0.003662	6.77419	0.007934	6.77419	0.006713	6.77419	0.014954	6.77419	0.006409
		6.78886	0.008117	6.78886	0.020752	6.78886	0.009155	6.78886	0.004272	6.78886	0.004273	6.78886	0.036316	6.78886	0.007324	6.78886	0.005188	6.78886	0.007324	6.78886	0.005188	6.78886	0.002441	6.78886	0.005493	6.78886	0.009461	6.78886	0.004272	6.78886	0.003357	6.78886	0.003967	6.78886	0.007934	6.78886	0.006104	6.78886	0.010986	6.78886	0.004577	6.78886	0.007324	6.78886	0.005798	6.78886	0.013123	6.78886	0.00885
		6.80352	0.008331	6.80352	0.020752	6.80352	0.007324	6.80352	0.008239	6.80352	0.005188	6.80352	0.031128	6.80352	0.006409	6.80352	0.005188	6.80352	0.005188	6.80352	0.008239	6.80352	0.004882	6.80352	0.003357	6.80352	0.008851	6.80352	0.005798	6.80352	0.002136	6.80352	0.003051	6.80352	0.010681	6.80352	0.005799	6.80352	0.012817	6.80352	0.005798	6.80352	0.007019	6.80352	0.007934	6.80352	0.015869	6.80352	0.00885
		6.81818	0.008056	6.81818	0.021973	6.81818	0.007629	6.81818	0.007019	6.81818	0.003052	6.81818	0.027466	6.81818	0.004273	6.81818	0.004273	6.81818	0.007934	6.81818	0.010376	6.81818	0.005798	6.81818	0.003052	6.81818	0.008545	6.81818	0.004883	6.81818	0.003357	6.81818	0.001831	6.81818	0.007019	6.81818	0.005494	6.81818	0.011291	6.81818	0.004882	6.81818	0.006103	6.81818	0.007324	6.81818	0.016174	6.81818	0.004883
		6.83284	0.006958	6.83284	0.011597	6.83284	0.007934	6.83284	0.005493	6.83284	0.004273	6.83284	0.019226	6.83284	0.005188	6.83284	0.007019	6.83284	0.004882	6.83284	0.00946	6.83284	0.005798	6.83284	0.006714	6.83284	0.00763	6.83284	0.004272	6.83284	0.006104	6.83284	0.003357	6.83284	0.005798	6.83284	0.006104	6.83284	0.007019	6.83284	0.003662	6.83284	0.007934	6.83284	0.007324	6.83284	0.015259	6.83284	0.006409
		6.84751	0.007385	6.84751	0.01648	6.84751	0.008239	6.84751	0.00885	6.84751	0.004578	6.84751	0.015259	6.84751	0.005493	6.84751	0.003663	6.84751	0.005493	6.84751	0.007934	6.84751	0.004882	6.84751	0.004577	6.84751	0.008545	6.84751	0.003662	6.84751	0.003967	6.84751	0.005493	6.84751	0.006103	6.84751	0.004578	6.84751	0.02594	6.84751	0.004882	6.84751	0.005798	6.84751	0.005798	6.84751	0.013428	6.84751	0.007324
		6.86217	0.008362	6.86217	0.017395	6.86217	0.011596	6.86217	0.004882	6.86217	0.005188	6.86217	0.0177	6.86217	0.005493	6.86217	0.004883	6.86217	0.005798	6.86217	0.006408	6.86217	0.003662	6.86217	0.003357	6.86217	0.011292	6.86217	0.003662	6.86217	0.005798	6.86217	0.004882	6.86217	0.007019	6.86217	0.003663	6.86217	0.019836	6.86217	0.005493	6.86217	0.007629	6.86217	0.007629	6.86217	0.015564	6.86217	0.005798
		6.87683	0.006988	6.87683	0.014649	6.87683	0.008545	6.87683	0.007019	6.87683	0.003052	6.87683	0.021362	6.87683	0.005799	6.87683	0.003052	6.87683	0.005798	6.87683	0.006103	6.87683	0.003357	6.87683	0.004577	6.87683	0.008545	6.87683	0.003052	6.87683	0.006714	6.87683	0.005493	6.87683	0.010071	6.87683	0.003968	6.87683	0.028991	6.87683	0.004272	6.87683	0.007324	6.87683	0.006713	6.87683	0.012512	6.87683	0.006714
		6.8915	0.00766	6.8915	0.01709	6.8915	0.007934	6.8915	0.007324	6.8915	0.003052	6.8915	0.023804	6.8915	0.003052	6.8915	0.005799	6.8915	0.004577	6.8915	0.006713	6.8915	0.003662	6.8915	0.004577	6.8915	0.007019	6.8915	0.006103	6.8915	0.006409	6.8915	0.005188	6.8915	0.007324	6.8915	0.006104	6.8915	0.025329	6.8915	0.004882	6.8915	0.007324	6.8915	0.010376	6.8915	0.016479	6.8915	0.003357
		6.90616	0.007232	6.90616	0.014039	6.90616	0.007934	6.90616	0.007324	6.90616	0.001831	6.90616	0.028381	6.90616	0.007019	6.90616	0.005188	6.90616	0.007934	6.90616	0.009155	6.90616	0.005493	6.90616	0.003967	6.90616	0.008545	6.90616	0.001831	6.90616	0.003967	6.90616	0.002746	6.90616	0.007324	6.90616	0.004578	6.90616	0.033569	6.90616	0.004882	6.90616	0.006103	6.90616	0.007934	6.90616	0.015259	6.90616	0.006409
		6.92082	0.007782	6.92082	0.01709	6.92082	0.006713	6.92082	0.006713	6.92082	0.000305	6.92082	0.021057	6.92082	0.006104	6.92082	0.006409	6.92082	0.006103	6.92082	0.010376	6.92082	0.003051	6.92082	0.004883	6.92082	0.011902	6.92082	0.004272	6.92082	0.006409	6.92082	0.005493	6.92082	0.007019	6.92082	0.005799	6.92082	0.01709	6.92082	0.005493	6.92082	0.007019	6.92082	0.010681	6.92082	0.014038	6.92082	0.007324
		6.93548	0.007965	6.93548	0.011597	6.93548	0.008545	6.93548	0.007019	6.93548	0.003357	6.93548	0.028686	6.93548	0.006104	6.93548	0.003968	6.93548	0.007019	6.93548	0.006103	6.93548	0.004882	6.93548	0.005493	6.93548	0.007325	6.93548	0.003662	6.93548	0.005798	6.93548	0.004272	6.93548	0.00824	6.93548	0.007019	6.93548	0.015564	6.93548	0.003662	6.93548	0.007324	6.93548	0.007324	6.93548	0.012817	6.93548	0.004578
		6.95015	0.008911	6.95015	0.019532	6.95015	0.007324	6.95015	0.006103	6.95015	0.003052	6.95015	0.021057	6.95015	0.006409	6.95015	0.006714	6.95015	0.007324	6.95015	0.008239	6.95015	0.006103	6.95015	0.005188	6.95015	0.005188	6.95015	0.006103	6.95015	0.006409	6.95015	0.003967	6.95015	0.005798	6.95015	0.005494	6.95015	0.016784	6.95015	0.006713	6.95015	0.005493	6.95015	0.006713	6.95015	0.013428	6.95015	0.005188
		6.96481	0.008484	6.96481	0.013733	6.96481	0.007019	6.96481	0.005798	6.96481	0.001526	6.96481	0.025024	6.96481	0.00763	6.96481	0.006104	6.96481	0.005493	6.96481	0.007934	6.96481	0.008545	6.96481	0.005798	6.96481	0.006409	6.96481	0.004578	6.96481	0.005188	6.96481	0.004272	6.96481	0.007324	6.96481	0.007325	6.96481	0.016784	6.96481	0.002746	6.96481	0.00885	6.96481	0.007629	6.96481	0.014343	6.96481	0.005798
		6.97947	0.007507	6.97947	0.019226	6.97947	0.006713	6.97947	0.006103	6.97947	0.005493	6.97947	0.018005	6.97947	0.007324	6.97947	0.007935	6.97947	0.006713	6.97947	0.009155	6.97947	0.007019	6.97947	0.004577	6.97947	0.00763	6.97947	0.005493	6.97947	0.005188	6.97947	0.004882	6.97947	0.006408	6.97947	0.005188	6.97947	0.019226	6.97947	0.006103	6.97947	0.008545	6.97947	0.006103	6.97947	0.014954	6.97947	0.006104
		6.99413	0.007019	6.99413	0.009766	6.99413	0.007934	6.99413	0.007324	6.99413	0.004273	6.99413	0.026855	6.99413	0.00885	6.99413	0.006409	6.99413	0.009155	6.99413	0.009765	6.99413	0.006103	6.99413	0.004577	6.99413	0.007019	6.99413	0.006103	6.99413	0.007324	6.99413	0.004272	6.99413	0.007934	6.99413	0.00763	6.99413	0.011902	6.99413	0.007019	6.99413	0.008545	6.99413	0.007324	6.99413	0.014038	6.99413	0.006714
		7.0088	0.007568	7.0088	0.016785	7.0088	0.007019	7.0088	0.007324	7.0088	0.003662	7.0088	0.026245	7.0088	0.010376	7.0088	0.006409	7.0088	0.005798	7.0088	0.008545	7.0088	0.005798	7.0088	0.005798	7.0088	0.00763	7.0088	0.003052	7.0088	0.006409	7.0088	0.006713	7.0088	0.007019	7.0088	0.005494	7.0088	0.011291	7.0088	0.004577	7.0088	0.007324	7.0088	0.006103	7.0088	0.012817	7.0088	0.002747
		7.02346	0.007416	7.02346	0.015564	7.02346	0.008545	7.02346	0.005493	7.02346	0.003052	7.02346	0.009766	7.02346	0.007324	7.02346	0.007019	7.02346	0.006103	7.02346	0.006103	7.02346	0.005493	7.02346	0.006408	7.02346	0.007935	7.02346	0.005188	7.02346	0.006409	7.02346	0.006103	7.02346	0.007629	7.02346	0.004578	7.02346	0.013122	7.02346	0.004882	7.02346	0.00824	7.02346	0.005493	7.02346	0.014648	7.02346	0.007019
		7.03812	0.007507	7.03812	0.01648	7.03812	0.005798	7.03812	0.006408	7.03812	0.003052	7.03812	0.013428	7.03812	0.007324	7.03812	0.004273	7.03812	0.006103	7.03812	0.007324	7.03812	0.006713	7.03812	0.005188	7.03812	0.00824	7.03812	0.006409	7.03812	0.005798	7.03812	0.006713	7.03812	0.007629	7.03812	0.005799	7.03812	0.00946	7.03812	0.005798	7.03812	0.006409	7.03812	0.004882	7.03812	0.015869	7.03812	0.006409
		7.05279	0.007446	7.05279	0.01587	7.05279	0.005798	7.05279	0.005798	7.05279	0.001831	7.05279	0.028381	7.05279	0.00824	7.05279	0.003968	7.05279	0.007019	7.05279	0.007324	7.05279	0.004577	7.05279	0.006408	7.05279	0.008851	7.05279	0.005798	7.05279	0.003967	7.05279	0.002441	7.05279	0.007019	7.05279	0.005799	7.05279	0.007324	7.05279	0.003967	7.05279	0.007629	7.05279	0.005493	7.05279	0.013428	7.05279	0.007019
		7.06745	0.00766	7.06745	0.020447	7.06745	0.008239	7.06745	0.006103	7.06745	0.003967	7.06745	0.029907	7.06745	0.004273	7.06745	0.005799	7.06745	0.007629	7.06745	0.007019	7.06745	0.005493	7.06745	0.003967	7.06745	0.010071	7.06745	0.004883	7.06745	0.005798	7.06745	0.004577	7.06745	0.00946	7.06745	0.008851	7.06745	0.004883	7.06745	0.005493	7.06745	0.00824	7.06745	0.005493	7.06745	0.015869	7.06745	0.007324
		7.08211	0.007202	7.08211	0.013428	7.08211	0.006713	7.08211	0.006103	7.08211	0.004273	7.08211	0.008545	7.08211	0.005188	7.08211	0.006104	7.08211	0.005798	7.08211	0.00885	7.08211	0.005798	7.08211	0.004577	7.08211	0.007935	7.08211	0.003052	7.08211	0.005798	7.08211	0.005798	7.08211	0.004577	7.08211	0.005799	7.08211	0.010071	7.08211	0.004272	7.08211	0.006409	7.08211	0.006408	7.08211	0.014343	7.08211	0.007019
		7.09677	0.007049	7.09677	0.017395	7.09677	0.006713	7.09677	0.007324	7.09677	0.003662	7.09677	0.012207	7.09677	0.003968	7.09677	0.004883	7.09677	0.007324	7.09677	0.007934	7.09677	0.006713	7.09677	0.005188	7.09677	0.008851	7.09677	0.005493	7.09677	0.004578	7.09677	0.003662	7.09677	0.003052	7.09677	0.005799	7.09677	0.007324	7.09677	0.005798	7.09677	0.007934	7.09677	0.005188	7.09677	0.015869	7.09677	0.007019
		7.11144	0.006225	7.11144	0.013123	7.11144	0.008545	7.11144	0.008545	7.11144	0.002747	7.11144	0.021667	7.11144	0.005188	7.11144	0.006409	7.11144	0.006713	7.11144	0.007324	7.11144	0.004882	7.11144	0.004577	7.11144	0.00763	7.11144	0.007019	7.11144	0.004578	7.11144	0.004577	7.11144	0.007019	7.11144	0.004578	7.11144	0.00946	7.11144	0.006103	7.11144	0.004883	7.11144	0.005798	7.11144	0.012817	7.11144	0.006409
		7.1261	0.006683	7.1261	0.014039	7.1261	0.007934	7.1261	0.006103	7.1261	0	7.1261	0.023193	7.1261	0.006409	7.1261	0.006104	7.1261	0.008545	7.1261	0.006713	7.1261	0.006713	7.1261	0.004883	7.1261	0.00763	7.1261	0.005798	7.1261	0.004578	7.1261	0.005798	7.1261	0.00824	7.1261	0.007325	7.1261	0.00885	7.1261	0.002441	7.1261	0.008545	7.1261	0.005798	7.1261	0.015869	7.1261	0.007019
		7.14076	0.007141	7.14076	0.018311	7.14076	0.006103	7.14076	0.007324	7.14076	0.005493	7.14076	0.011902	7.14076	0.005493	7.14076	0.005188	7.14076	0.007934	7.14076	0.007934	7.14076	0.004882	7.14076	0.006408	7.14076	0.00824	7.14076	0.005188	7.14076	0.006104	7.14076	0.005493	7.14076	0.00946	7.14076	0.004273	7.14076	0.00824	7.14076	0.005188	7.14076	0.007934	7.14076	0.007324	7.14076	0.015869	7.14076	0.00763
		7.15543	0.008117	7.15543	0.022278	7.15543	0.008239	7.15543	0.005493	7.15543	0.003662	7.15543	0.018921	7.15543	0.007935	7.15543	0.002747	7.15543	0.005493	7.15543	0.006103	7.15543	0.005798	7.15543	0.005493	7.15543	0.010071	7.15543	0.005493	7.15543	0.003357	7.15543	0.003967	7.15543	0.00885	7.15543	0.005799	7.15543	0.010376	7.15543	0.004272	7.15543	0.010071	7.15543	0.007019	7.15543	0.016174	7.15543	0.007935
		7.17009	0.00769	7.17009	0.018921	7.17009	0.006408	7.17009	0.004882	7.17009	0.007019	7.17009	0.03418	7.17009	0.006714	7.17009	0.004578	7.17009	0.006408	7.17009	0.009765	7.17009	0.005798	7.17009	0.007019	7.17009	0.009156	7.17009	0.006103	7.17009	0.004578	7.17009	0.004272	7.17009	0.007629	7.17009	0.008851	7.17009	0.012817	7.17009	0.004882	7.17009	0.00946	7.17009	0.007934	7.17009	0.018921	7.17009	0.007324
		7.18475	0.006744	7.18475	0.014649	7.18475	0.008545	7.18475	0.003357	7.18475	0.003052	7.18475	0.027466	7.18475	0.006409	7.18475	0.004273	7.18475	0.005493	7.18475	0.007934	7.18475	0.004882	7.18475	0.007324	7.18475	0.008851	7.18475	0.004272	7.18475	0.004578	7.18475	0.004577	7.18475	0.005188	7.18475	0.005799	7.18475	0.013733	7.18475	0.006713	7.18475	0.007934	7.18475	0.006713	7.18475	0.015869	7.18475	0.002747
		7.19941	0.00711	7.19941	0.015564	7.19941	0.009155	7.19941	0.003662	7.19941	0.004273	7.19941	0.010376	7.19941	0.003357	7.19941	0.004883	7.19941	0.005493	7.19941	0.007934	7.19941	0.007324	7.19941	0.005798	7.19941	0.00763	7.19941	0.006103	7.19941	0.005188	7.19941	0.005798	7.19941	0.008545	7.19941	0.00763	7.19941	0.014343	7.19941	0.005798	7.19941	0.007324	7.19941	0.008545	7.19941	0.012512	7.19941	0.004883
		7.21408	0.007019	7.21408	0.012207	7.21408	0.007324	7.21408	0.006713	7.21408	0.005188	7.21408	0.003052	7.21408	0.004578	7.21408	0.001831	7.21408	0.007324	7.21408	0.007324	7.21408	0.003662	7.21408	0.006408	7.21408	0.007935	7.21408	0.005798	7.21408	0.004578	7.21408	0.005798	7.21408	0.011291	7.21408	0.007019	7.21408	0.016479	7.21408	0.006408	7.21408	0.008545	7.21408	0.007934	7.21408	0.01709	7.21408	0.003967
		7.22874	0.007843	7.22874	0.014344	7.22874	0.00885	7.22874	0.003357	7.22874	0.006104	7.22874	0.024109	7.22874	0.005493	7.22874	0.004273	7.22874	0.007019	7.22874	0.006713	7.22874	0.004882	7.22874	0.005188	7.22874	0.006104	7.22874	0.004883	7.22874	0.005493	7.22874	0.005493	7.22874	0.005493	7.22874	0.006409	7.22874	0.015869	7.22874	0.007019	7.22874	0.007324	7.22874	0.006713	7.22874	0.014954	7.22874	0.004578
		7.2434	0.008819	7.2434	0.019837	7.2434	0.007934	7.2434	0.006103	7.2434	0.005493	7.2434	0.010986	7.2434	0.005188	7.2434	0.005188	7.2434	0.003662	7.2434	0.008545	7.2434	0.004882	7.2434	0.005188	7.2434	0.00763	7.2434	0.004883	7.2434	0.006409	7.2434	0.002746	7.2434	0.00946	7.2434	0.006409	7.2434	0.019226	7.2434	0.004882	7.2434	0.009155	7.2434	0.007324	7.2434	0.014954	7.2434	0.006409
		7.25807	0.008728	7.25807	0.01709	7.25807	0.010376	7.25807	0.005493	7.25807	0.004883	7.25807	0.001831	7.25807	0.003052	7.25807	0.003663	7.25807	0.005798	7.25807	0.005798	7.25807	0.005188	7.25807	0.007629	7.25807	0.008545	7.25807	0.006409	7.25807	0.005798	7.25807	0.007629	7.25807	0.00824	7.25807	0.007019	7.25807	0.010071	7.25807	0.006408	7.25807	0.008545	7.25807	0.009765	7.25807	0.016479	7.25807	0.00763
		7.27273	0.00827	7.27273	0.009461	7.27273	0.007629	7.27273	0.004272	7.27273	0.004883	7.27273	0.003967	7.27273	0.003662	7.27273	0.006409	7.27273	0.005188	7.27273	0.007629	7.27273	0.005188	7.27273	0.006408	7.27273	0.007325	7.27273	0.004883	7.27273	0.005188	7.27273	0.001525	7.27273	0.00824	7.27273	0.00824	7.27273	0.011291	7.27273	0.004577	7.27273	0.006714	7.27273	0.007324	7.27273	0.011597	7.27273	0.003662
		7.28739	0.006805	7.28739	0.012513	7.28739	0.007934	7.28739	0.005798	7.28739	0.006104	7.28739	0.004272	7.28739	0.005493	7.28739	0.004578	7.28739	0.004272	7.28739	0.006713	7.28739	0.004882	7.28739	0.005188	7.28739	0.009461	7.28739	0.006409	7.28739	0.007019	7.28739	0.006713	7.28739	0.009765	7.28739	0.005188	7.28739	0.012512	7.28739	0.006103	7.28739	0.007934	7.28739	0.006713	7.28739	0.010681	7.28739	0.002747
		7.30205	0.007873	7.30205	0.012207	7.30205	0.008239	7.30205	0.004882	7.30205	0.003357	7.30205	0.007629	7.30205	0.003662	7.30205	0.004883	7.30205	0.003357	7.30205	0.00946	7.30205	0.004882	7.30205	0.006408	7.30205	0.008851	7.30205	0.004883	7.30205	0.006714	7.30205	0.004272	7.30205	0.00946	7.30205	0.005799	7.30205	0.010376	7.30205	0.003662	7.30205	0.008545	7.30205	0.009155	7.30205	0.013733	7.30205	0.006409
		7.31672	0.00711	7.31672	0.007935	7.31672	0.006713	7.31672	0.003662	7.31672	0.005493	7.31672	0.012817	7.31672	0.006714	7.31672	0.001831	7.31672	0.007324	7.31672	0.007934	7.31672	0.005798	7.31672	0.005798	7.31672	0.006714	7.31672	0.003357	7.31672	0.006409	7.31672	0.002136	7.31672	0.007934	7.31672	0.00763	7.31672	0.009765	7.31672	0.005798	7.31672	0.009155	7.31672	0.007324	7.31672	0.011597	7.31672	0.006104
		7.33138	0.007385	7.33138	0.010987	7.33138	0.007629	7.33138	0.006103	7.33138	0.003052	7.33138	0.003662	7.33138	0.004883	7.33138	0.001526	7.33138	0.003967	7.33138	0.007324	7.33138	0.003662	7.33138	0.006714	7.33138	0.005799	7.33138	0.004272	7.33138	0.006104	7.33138	0.003051	7.33138	0.006714	7.33138	0.006714	7.33138	0.018615	7.33138	0.003662	7.33138	0.007019	7.33138	0.006713	7.33138	0.013123	7.33138	0.003357
		7.34604	0.006592	7.34604	0.007935	7.34604	0.008545	7.34604	0.004882	7.34604	0.003967	7.34604	0.004272	7.34604	0.006104	7.34604	0.002747	7.34604	0.004577	7.34604	0.009765	7.34604	0.007019	7.34604	0.007019	7.34604	0.00763	7.34604	0.005188	7.34604	0.005493	7.34604	0.003967	7.34604	0.010681	7.34604	0.00763	7.34604	0.018005	7.34604	0.006713	7.34604	0.007934	7.34604	0.007324	7.34604	0.010986	7.34604	0.006104
		7.3607	0.005737	7.3607	0.007325	7.3607	0.007934	7.3607	0.006713	7.3607	0.003967	7.3607	0.02655	7.3607	0.005493	7.3607	0.003968	7.3607	0.003967	7.3607	0.007324	7.3607	0.004882	7.3607	0.007629	7.3607	0.007325	7.3607	0.006409	7.3607	0.005188	7.3607	0.003051	7.3607	0.00824	7.3607	0.00824	7.3607	0.018921	7.3607	0.005493	7.3607	0.007324	7.3607	0.006713	7.3607	0.012817	7.3607	0.004578
		7.37537	0.006805	7.37537	0.008851	7.37537	0.007324	7.37537	0.002746	7.37537	0.005798	7.37537	0.028381	7.37537	0.006409	7.37537	0.004578	7.37537	0.005798	7.37537	0.009155	7.37537	0.005798	7.37537	0.006714	7.37537	0.007019	7.37537	0.004883	7.37537	0.003662	7.37537	0.005798	7.37537	0.010376	7.37537	0.010071	7.37537	0.021057	7.37537	0.00122	7.37537	0.007324	7.37537	0.006713	7.37537	0.010986	7.37537	0.007324
		7.39003	0.006347	7.39003	0.005494	7.39003	0.006103	7.39003	0.005798	7.39003	0.006104	7.39003	0.024719	7.39003	0.003968	7.39003	0.004883	7.39003	0.006408	7.39003	0.008545	7.39003	0.005493	7.39003	0.004272	7.39003	0.00763	7.39003	0.006714	7.39003	0.004883	7.39003	0.004272	7.39003	0.007629	7.39003	0.007019	7.39003	0.016784	7.39003	0.005493	7.39003	0.006103	7.39003	0.009155	7.39003	0.013428	7.39003	0.007935
		7.40469	0.005859	7.40469	0.00763	7.40469	0.004882	7.40469	0.005798	7.40469	0.004273	7.40469	0.004272	7.40469	0.005493	7.40469	0.001526	7.40469	0.004882	7.40469	0.007934	7.40469	0.005798	7.40469	0.004577	7.40469	0.008545	7.40469	0.006103	7.40469	0.005188	7.40469	0.001831	7.40469	0.007324	7.40469	0.009156	7.40469	0.019226	7.40469	0.004882	7.40469	0.008545	7.40469	0.006713	7.40469	0.014038	7.40469	0.006104
		7.41936	0.006073	7.41936	0.005799	7.41936	0.005798	7.41936	0.006103	7.41936	0.004273	7.41936	0.002747	7.41936	0.005799	7.41936	0.004883	7.41936	0.006713	7.41936	0.008545	7.41936	0.004882	7.41936	0.004577	7.41936	0.006714	7.41936	0.007019	7.41936	0.006409	7.41936	0.005493	7.41936	0.010986	7.41936	0.009766	7.41936	0.020447	7.41936	0.005188	7.41936	0.010681	7.41936	0.006713	7.41936	0.014648	7.41936	0.007324
		7.43402	0.005188	7.43402	0.004883	7.43402	0.006408	7.43402	0.006713	7.43402	0.006409	7.43402	0.007935	7.43402	0.006104	7.43402	0.003357	7.43402	0.005188	7.43402	0.006713	7.43402	0.006103	7.43402	0.004577	7.43402	0.00763	7.43402	0.004578	7.43402	0.006409	7.43402	0.002441	7.43402	0.010071	7.43402	0.006409	7.43402	0.022583	7.43402	0.004882	7.43402	0.008545	7.43402	0.004577	7.43402	0.016174	7.43402	0.007935
		7.44868	0.005768	7.44868	0.010987	7.44868	0.006103	7.44868	0.007019	7.44868	0.006104	7.44868	0.002441	7.44868	0.006409	7.44868	0.003663	7.44868	0.004577	7.44868	0.006103	7.44868	0.004577	7.44868	0.005188	7.44868	0.008545	7.44868	0.004578	7.44868	0.003967	7.44868	0.004882	7.44868	0.007629	7.44868	0.005188	7.44868	0.014648	7.44868	0.003967	7.44868	0.00885	7.44868	0.005188	7.44868	0.011291	7.44868	0.005493
		7.46334	0.00589	7.46334	0.01648	7.46334	0.007324	7.46334	0.007629	7.46334	0.003662	7.46334	0.002747	7.46334	0.004273	7.46334	0.005188	7.46334	0.004882	7.46334	0.007019	7.46334	0.004882	7.46334	0.006408	7.46334	0.00824	7.46334	0.006103	7.46334	0.005188	7.46334	0.004577	7.46334	0.007019	7.46334	0.006714	7.46334	0.007934	7.46334	0.003967	7.46334	0.009155	7.46334	0.006408	7.46334	0.015259	7.46334	0.006409
		7.47801	0.005554	7.47801	0.005494	7.47801	0.005798	7.47801	0.004882	7.47801	0.003967	7.47801	0.003662	7.47801	0.004273	7.47801	0.004578	7.47801	0.004882	7.47801	0.006713	7.47801	0.004577	7.47801	0.005798	7.47801	0.010376	7.47801	0.003662	7.47801	0.006409	7.47801	0.004882	7.47801	0.00946	7.47801	0.006104	7.47801	0.019226	7.47801	0.005493	7.47801	0.007019	7.47801	0.006408	7.47801	0.010071	7.47801	0.005188
		7.49267	0.004272	7.49267	0.007325	7.49267	0.007934	7.49267	0.007324	7.49267	0.005798	7.49267	0.002747	7.49267	0.005188	7.49267	0.003357	7.49267	0.004272	7.49267	0.007324	7.49267	0.004272	7.49267	0.005188	7.49267	0.006409	7.49267	0.003967	7.49267	0.004578	7.49267	0.002441	7.49267	0.006714	7.49267	0.007325	7.49267	0.033264	7.49267	0.004882	7.49267	0.006714	7.49267	0.006713	7.49267	0.014038	7.49267	0.007019
		7.50733	0.004669	7.50733	0.004883	7.50733	0.007629	7.50733	0.009765	7.50733	0.005493	7.50733	0.003967	7.50733	0.004273	7.50733	0.003968	7.50733	0.006408	7.50733	0.007324	7.50733	0.005493	7.50733	0.004883	7.50733	0.007935	7.50733	0.003662	7.50733	0.003967	7.50733	0.004882	7.50733	0.007934	7.50733	0.00763	7.50733	0.030212	7.50733	0.004272	7.50733	0.00946	7.50733	0.006713	7.50733	0.011597	7.50733	0.005798
		7.52199	0.005401	7.52199	0.007325	7.52199	0.007324	7.52199	0.003662	7.52199	0.004273	7.52199	0.003052	7.52199	0.003968	7.52199	0.00763	7.52199	0.005798	7.52199	0.00885	7.52199	0.005188	7.52199	0.005188	7.52199	0.007935	7.52199	0.003357	7.52199	0.001831	7.52199	0.003051	7.52199	0.010071	7.52199	0.005188	7.52199	0.053406	7.52199	0.006713	7.52199	0.007629	7.52199	0.008239	7.52199	0.016479	7.52199	0.005798
		7.53666	0.005218	7.53666	0.010682	7.53666	0.007324	7.53666	0.007019	7.53666	0.004578	7.53666	0.018921	7.53666	0.005493	7.53666	0.004273	7.53666	0.006103	7.53666	0.006103	7.53666	0.003662	7.53666	0.006408	7.53666	0.004273	7.53666	0.002136	7.53666	0.004578	7.53666	0.003051	7.53666	0.00824	7.53666	0.009461	7.53666	0.029602	7.53666	0.004272	7.53666	0.009155	7.53666	0.005493	7.53666	0.014648	7.53666	0.005798
		7.55132	0.006805	7.55132	0.015259	7.55132	0.007324	7.55132	0.008239	7.55132	0.006104	7.55132	0.02533	7.55132	0.003052	7.55132	0.003357	7.55132	0.004577	7.55132	0.007324	7.55132	0.005493	7.55132	0.005188	7.55132	0.009156	7.55132	0.006103	7.55132	0.003967	7.55132	0.00061	7.55132	0.007934	7.55132	0.00763	7.55132	0.105591	7.55132	0.005493	7.55132	0.007019	7.55132	0.006713	7.55132	0.013428	7.55132	0.003357
		7.56598	0.005768	7.56598	0.016175	7.56598	0.006713	7.56598	0.004577	7.56598	0.003052	7.56598	0.026855	7.56598	0.007324	7.56598	0.004273	7.56598	0.003967	7.56598	0.007934	7.56598	0.005493	7.56598	0.005493	7.56598	0.004578	7.56598	0.004883	7.56598	0.003662	7.56598	0.004272	7.56598	0.009155	7.56598	0.006409	7.56598	0.042114	7.56598	0.006103	7.56598	0.008545	7.56598	0.005798	7.56598	0.01831	7.56598	0.003662
		7.58064	0.006683	7.58064	0.01648	7.58064	0.007324	7.58064	0.005188	7.58064	0.003357	7.58064	0.021362	7.58064	0.006409	7.58064	0.005188	7.58064	0.004882	7.58064	0.010681	7.58064	0.004882	7.58064	0.004272	7.58064	0.005799	7.58064	0.004883	7.58064	0.006104	7.58064	0.004272	7.58064	0.011291	7.58064	0.007325	7.58064	0.029907	7.58064	0.005493	7.58064	0.008545	7.58064	0.008545	7.58064	0.013733	7.58064	0.003662
		7.59531	0.004333	7.59531	0.01587	7.59531	0.008239	7.59531	0.007019	7.59531	0.006104	7.59531	0.028076	7.59531	0.007019	7.59531	0.004273	7.59531	0.006103	7.59531	0.00946	7.59531	0.005493	7.59531	0.002746	7.59531	0.007019	7.59531	0.002747	7.59531	0.004883	7.59531	0.003662	7.59531	0.00946	7.59531	0.006409	7.59531	0.021667	7.59531	0.006103	7.59531	0.00824	7.59531	0.008239	7.59531	0.013733	7.59531	0.007019
		7.60997	0.006531	7.60997	0.021363	7.60997	0.007324	7.60997	0.005493	7.60997	0.004273	7.60997	0.024414	7.60997	0.003662	7.60997	0.004578	7.60997	0.004882	7.60997	0.006103	7.60997	0.006713	7.60997	0.003967	7.60997	0.007019	7.60997	0.002747	7.60997	0.006104	7.60997	0.002441	7.60997	0.008545	7.60997	0.006409	7.60997	0.028381	7.60997	0.006103	7.60997	0.008545	7.60997	0.007324	7.60997	0.011597	7.60997	0.004578
		7.62463	0.008117	7.62463	0.030823	7.62463	0.006713	7.62463	0.005188	7.62463	0.003967	7.62463	0.014954	7.62463	0.002442	7.62463	0.003357	7.62463	0.005188	7.62463	0.007324	7.62463	0.005798	7.62463	0.002441	7.62463	0.003663	7.62463	0.003357	7.62463	0.002442	7.62463	0.00061	7.62463	0.00946	7.62463	0.00763	7.62463	0.021362	7.62463	0.002746	7.62463	0.007934	7.62463	0.006713	7.62463	0.011291	7.62463	0.005798
		7.6393	0.008087	7.6393	0.03357	7.6393	0.007324	7.6393	0.006103	7.6393	0.005798	7.6393	0.050659	7.6393	0.005188	7.6393	0.004273	7.6393	0.004577	7.6393	0.006713	7.6393	0.004577	7.6393	0.003967	7.6393	0.006409	7.6393	0.004272	7.6393	0.003662	7.6393	0.004882	7.6393	0.005798	7.6393	0.006104	7.6393	0.023498	7.6393	0.005798	7.6393	0.009155	7.6393	0.007934	7.6393	0.012512	7.6393	0.005188
		7.65396	0.006988	7.65396	0.030823	7.65396	0.005188	7.65396	0.004882	7.65396	0.004578	7.65396	0.022278	7.65396	0.003662	7.65396	0.003663	7.65396	0.006408	7.65396	0.009765	7.65396	0.002746	7.65396	0.006408	7.65396	0.006104	7.65396	0.003052	7.65396	0.004273	7.65396	0.002441	7.65396	0.00946	7.65396	0.003968	7.65396	0.018615	7.65396	0.006103	7.65396	0.007629	7.65396	0.008239	7.65396	0.010681	7.65396	0.005188
		7.66862	0.007263	7.66862	0.029297	7.66862	0.006713	7.66862	0.006713	7.66862	0.006409	7.66862	0.025024	7.66862	0.007019	7.66862	0.005188	7.66862	0.006103	7.66862	0.009155	7.66862	0.004882	7.66862	0.005188	7.66862	0.007019	7.66862	0.003967	7.66862	0.005798	7.66862	0.003051	7.66862	0.00946	7.66862	0.005799	7.66862	0.020447	7.66862	0.002441	7.66862	0.009766	7.66862	0.006713	7.66862	0.013733	7.66862	0.005188
		7.68328	0.004944	7.68328	0.028077	7.68328	0.006713	7.68328	0.005493	7.68328	0.007019	7.68328	0.031738	7.68328	0.006714	7.68328	0.005799	7.68328	0.004272	7.68328	0.007629	7.68328	0.005188	7.68328	0.005798	7.68328	0.009461	7.68328	0.003052	7.68328	0.003967	7.68328	0.002136	7.68328	0.005188	7.68328	0.00763	7.68328	0.016784	7.68328	0.004272	7.68328	0.007934	7.68328	0.004272	7.68328	0.010071	7.68328	0.006409
		7.69795	0.005554	7.69795	0.027771	7.69795	0.006713	7.69795	0.003967	7.69795	0.005188	7.69795	0.013123	7.69795	0.004883	7.69795	0.007019	7.69795	0.006103	7.69795	0.00946	7.69795	0.003967	7.69795	0.002441	7.69795	0.00763	7.69795	0.004272	7.69795	0.003052	7.69795	0.005188	7.69795	0.00824	7.69795	0.009156	7.69795	0.01831	7.69795	0.003967	7.69795	0.006714	7.69795	0.004882	7.69795	0.013428	7.69795	0.002747
		7.71261	0.006836	7.71261	0.043946	7.71261	0.004882	7.71261	0.007324	7.71261	0.003052	7.71261	0.02655	7.71261	0.004883	7.71261	0.006714	7.71261	0.006103	7.71261	0.009155	7.71261	0.003357	7.71261	0.003662	7.71261	0.005188	7.71261	0.004272	7.71261	0.003967	7.71261	0.003051	7.71261	0.010376	7.71261	0.006409	7.71261	0.058288	7.71261	0.004577	7.71261	0.008545	7.71261	0.007934	7.71261	0.011597	7.71261	0.007019
		7.72727	0.004394	7.72727	0.026246	7.72727	0.007934	7.72727	0.004882	7.72727	0.003052	7.72727	0.03479	7.72727	0.005493	7.72727	0.003663	7.72727	0.003662	7.72727	0.007324	7.72727	0.003662	7.72727	0.004272	7.72727	0.007935	7.72727	0.002441	7.72727	0.006104	7.72727	0.003662	7.72727	0.00824	7.72727	0.007019	7.72727	0.018005	7.72727	0.003662	7.72727	0.006714	7.72727	0.007629	7.72727	0.012817	7.72727	0.006409
		7.74193	0.003906	7.74193	0.013733	7.74193	0.007934	7.74193	0.005798	7.74193	0.003052	7.74193	0.025635	7.74193	0.003357	7.74193	0.005188	7.74193	0.005188	7.74193	0.009765	7.74193	0.005798	7.74193	0.001526	7.74193	0.00824	7.74193	0.003052	7.74193	0.005188	7.74193	0.002441	7.74193	0.007324	7.74193	0.007019	7.74193	0.019836	7.74193	0.004882	7.74193	0.007324	7.74193	0.006713	7.74193	0.011597	7.74193	0.008545
		7.7566	0.005188	7.7566	0.027466	7.7566	0.007324	7.7566	0.007019	7.7566	0.005493	7.7566	0.023804	7.7566	0.006409	7.7566	0.004273	7.7566	0.006713	7.7566	0.011291	7.7566	0.005493	7.7566	0.004577	7.7566	0.005799	7.7566	0.002747	7.7566	0.007019	7.7566	0.003357	7.7566	0.013122	7.7566	0.005799	7.7566	0.019531	7.7566	0.004882	7.7566	0.006714	7.7566	0.005798	7.7566	0.012817	7.7566	0.007324
		7.77126	0.003174	7.77126	0.021058	7.77126	0.007324	7.77126	0.003051	7.77126	0.004273	7.77126	0.005188	7.77126	0.006104	7.77126	0.005494	7.77126	0.007019	7.77126	0.008545	7.77126	0.003357	7.77126	0.003662	7.77126	0.007019	7.77126	0.004272	7.77126	0.005188	7.77126	0.002441	7.77126	0.007934	7.77126	0.007325	7.77126	0.028991	7.77126	0.002136	7.77126	0.006103	7.77126	0.006103	7.77126	0.013428	7.77126	0.006714
		7.78592	0.002746	7.78592	0.012818	7.78592	0.008239	7.78592	0.005188	7.78592	0.004883	7.78592	0.003662	7.78592	0.005493	7.78592	0.006714	7.78592	0.007629	7.78592	0.008545	7.78592	0.003662	7.78592	0.004883	7.78592	0.005188	7.78592	0.003662	7.78592	0.003967	7.78592	0.002746	7.78592	0.007934	7.78592	0.005188	7.78592	0.021362	7.78592	0.001831	7.78592	0.005493	7.78592	0.006713	7.78592	0.014343	7.78592	0.005493
		7.80059	0.003235	7.80059	0.014039	7.80059	0.011596	7.80059	0.006408	7.80059	0.004273	7.80059	0.004578	7.80059	0.003968	7.80059	0.006409	7.80059	0.005798	7.80059	0.007324	7.80059	0.003051	7.80059	0.004272	7.80059	0.005188	7.80059	0.004272	7.80059	0.006409	7.80059	0.003051	7.80059	0.005188	7.80059	0.006104	7.80059	0.019531	7.80059	0.004882	7.80059	0.004883	7.80059	0.006713	7.80059	0.015869	7.80059	0.007019
		7.81525	0.003021	7.81525	0.010071	7.81525	0.009765	7.81525	0.006713	7.81525	0.003052	7.81525	0.004272	7.81525	0.004578	7.81525	0.006409	7.81525	0.006713	7.81525	0.006408	7.81525	0.006408	7.81525	0.005798	7.81525	0.00763	7.81525	0.003357	7.81525	0.006409	7.81525	0.004882	7.81525	0.00824	7.81525	0.006409	7.81525	0.013733	7.81525	0.004577	7.81525	0.007934	7.81525	0.006713	7.81525	0.010986	7.81525	0.006409
		7.82991	0.002746	7.82991	0.012207	7.82991	0.008239	7.82991	0.007019	7.82991	0.001831	7.82991	0.006103	7.82991	0.004273	7.82991	0.006104	7.82991	0.007934	7.82991	0.008239	7.82991	0.002441	7.82991	0.003357	7.82991	0.00824	7.82991	0.002747	7.82991	0.005798	7.82991	0.003662	7.82991	0.006103	7.82991	0.005494	7.82991	0.027771	7.82991	0.003662	7.82991	0.007934	7.82991	0.007324	7.82991	0.012512	7.82991	0.007935
		7.84457	0.003357	7.84457	0.013428	7.84457	0.009155	7.84457	0.007324	7.84457	0.003052	7.84457	0.004883	7.84457	0.004883	7.84457	0.003663	7.84457	0.006103	7.84457	0.009765	7.84457	0.004577	7.84457	0.003662	7.84457	0.006409	7.84457	0.006103	7.84457	0.005798	7.84457	0.003662	7.84457	0.007019	7.84457	0.00763	7.84457	0.016784	7.84457	0.004882	7.84457	0.00824	7.84457	0.006713	7.84457	0.015259	7.84457	0.007019
		7.85924	0.004181	7.85924	0.011597	7.85924	0.006713	7.85924	0.004882	7.85924	0.003357	7.85924	0.003052	7.85924	0.006714	7.85924	0.006409	7.85924	0.008239	7.85924	0.007629	7.85924	0.003051	7.85924	0.004577	7.85924	0.00824	7.85924	0.002747	7.85924	0.005188	7.85924	0.003357	7.85924	0.006408	7.85924	0.00763	7.85924	0.066223	7.85924	0.002441	7.85924	0.006714	7.85924	0.006713	7.85924	0.013733	7.85924	0.006714
		7.8739	0.003265	7.8739	0.007325	7.8739	0.004882	7.8739	0.005493	7.8739	0	7.8739	0.019836	7.8739	0.004883	7.8739	0.006409	7.8739	0.003967	7.8739	0.007934	7.8739	0.004272	7.8739	0.004272	7.8739	0.006409	7.8739	0.004272	7.8739	0.003967	7.8739	0.003967	7.8739	0.006408	7.8739	0.003968	7.8739	0.050659	7.8739	0.003967	7.8739	0.008545	7.8739	0.005493	7.8739	0.012512	7.8739	0.00824
		7.88856	0.003753	7.88856	0.009156	7.88856	0.020752	7.88856	0.004882	7.88856	0.005188	7.88856	0.017395	7.88856	0.005188	7.88856	0.005799	7.88856	0.006713	7.88856	0.01007	7.88856	0.005493	7.88856	0.004272	7.88856	0.007019	7.88856	0.002441	7.88856	0.003357	7.88856	0.003967	7.88856	0.007324	7.88856	0.005188	7.88856	0.044555	7.88856	0.003967	7.88856	0.006103	7.88856	0.005798	7.88856	0.012207	7.88856	0.006714
		7.90323	0.004089	7.90323	0.008545	7.90323	0.005798	7.90323	0.006713	7.90323	0.003662	7.90323	0.00824	7.90323	0.003968	7.90323	0.004578	7.90323	0.005493	7.90323	0.008545	7.90323	0.004577	7.90323	0.003967	7.90323	0.006714	7.90323	0.005493	7.90323	0.002442	7.90323	0.003662	7.90323	0.007019	7.90323	0.004578	7.90323	0.023498	7.90323	0.003662	7.90323	0.006103	7.90323	0.005798	7.90323	0.014038	7.90323	0.006409
		7.91789	0.005371	7.91789	0.005799	7.91789	0.009155	7.91789	0.005798	7.91789	0.004273	7.91789	0.006103	7.91789	0.004883	7.91789	0.005188	7.91789	0.004577	7.91789	0.007324	7.91789	0.004272	7.91789	0.003357	7.91789	0.008545	7.91789	0.004883	7.91789	0.007019	7.91789	0.003357	7.91789	0.004272	7.91789	0.004578	7.91789	0.152893	7.91789	0.003662	7.91789	0.006103	7.91789	0.005493	7.91789	0.012512	7.91789	0.00824
		7.93255	0.005707	7.93255	0.006714	7.93255	0.006103	7.93255	0.005798	7.93255	0.003662	7.93255	0.010986	7.93255	0.006409	7.93255	0.004578	7.93255	0.006103	7.93255	0.009155	7.93255	0.002746	7.93255	0.003052	7.93255	0.005799	7.93255	0.004272	7.93255	0.005188	7.93255	0.003357	7.93255	0.007019	7.93255	0.004578	7.93255	0.052185	7.93255	0.004882	7.93255	0.006714	7.93255	0.005188	7.93255	0.013733	7.93255	0.007324
		7.94721	0.01178	7.94721	0.067139	7.94721	0.006103	7.94721	0.007324	7.94721	0.003052	7.94721	0.015869	7.94721	0.006409	7.94721	0.006104	7.94721	0.003357	7.94721	0.01007	7.94721	0.006713	7.94721	0.006714	7.94721	0.00824	7.94721	0.003052	7.94721	0.005798	7.94721	0.004882	7.94721	0.006103	7.94721	0.004578	7.94721	0.033264	7.94721	0.004577	7.94721	0.006714	7.94721	0.003967	7.94721	0.012817	7.94721	0.010071
		7.96188	0.005157	7.96188	0.011597	7.96188	0.003662	7.96188	0.005493	7.96188	0.004273	7.96188	0.012207	7.96188	0.005188	7.96188	0.003357	7.96188	0.003357	7.96188	0.007934	7.96188	0.003662	7.96188	0.003662	7.96188	0.004578	7.96188	0.005188	7.96188	0.006104	7.96188	0.003662	7.96188	0.006103	7.96188	0.005799	7.96188	0.020141	7.96188	0.004272	7.96188	0.007324	7.96188	0.005188	7.96188	0.012207	7.96188	0.006104
		7.97654	0.005249	7.97654	0.009156	7.97654	0.007934	7.97654	0.007629	7.97654	0.003662	7.97654	0.009766	7.97654	0.005188	7.97654	0.005188	7.97654	0.005798	7.97654	0.00946	7.97654	0.002441	7.97654	0.005798	7.97654	0.007019	7.97654	0.003662	7.97654	0.005188	7.97654	0.003051	7.97654	0.004883	7.97654	0.005494	7.97654	0.013733	7.97654	0.004882	7.97654	0.006103	7.97654	0.009155	7.97654	0.011902	7.97654	0.005798
		7.9912	0.005707	7.9912	0.010987	7.9912	0.004577	7.9912	0.006713	7.9912	0.003052	7.9912	0.028076	7.9912	0.003968	7.9912	0.005188	7.9912	0.006103	7.9912	0.007019	7.9912	0.003662	7.9912	0.005188	7.9912	0.006409	7.9912	0.003357	7.9912	0.005188	7.9912	0.003357	7.9912	0.00824	7.9912	0.003052	7.9912	0.071716	7.9912	0.005493	7.9912	0.007019	7.9912	0.007019	7.9912	0.011597	7.9912	0.004883
		8.00587	0.003418	8.00587	0.007325	8.00587	0.004577	8.00587	0.006103	8.00587	0.003052	8.00587	0.036621	8.00587	0.007324	8.00587	0.005799	8.00587	0.006713	8.00587	0.008239	8.00587	0.005493	8.00587	0.005493	8.00587	0.006409	8.00587	0.003052	8.00587	0.006409	8.00587	0.007019	8.00587	0.006408	8.00587	0.005188	8.00587	0.027466	8.00587	0.005493	8.00587	0.006714	8.00587	0.005493	8.00587	0.015259	8.00587	0.005493
		8.02053	0.005798	8.02053	0.010987	8.02053	0.005798	8.02053	0.007324	8.02053	0.001831	8.02053	0.030823	8.02053	0.005493	8.02053	0.005799	8.02053	0.003662	8.02053	0.00946	8.02053	0.003357	8.02053	0.007019	8.02053	0.006409	8.02053	0.002136	8.02053	0.006409	8.02053	0.006713	8.02053	0.005798	8.02053	0.006409	8.02053	0.029602	8.02053	0.003357	8.02053	0.006714	8.02053	0.005493	8.02053	0.014648	8.02053	0.006409
		8.03519	0.006897	8.03519	0.011597	8.03519	0.006713	8.03519	0.007629	8.03519	0.001526	8.03519	0.023498	8.03519	0.007935	8.03519	0.006409	8.03519	0.004882	8.03519	0.010986	8.03519	0.003662	8.03519	0.005493	8.03519	0.005188	8.03519	0.002136	8.03519	0.009461	8.03519	0.005798	8.03519	0.007324	8.03519	0.005494	8.03519	0.018615	8.03519	0.005798	8.03519	0.006103	8.03519	0.004577	8.03519	0.012817	8.03519	0.008545
		8.04985	0.005829	8.04985	0.015259	8.04985	0.007324	8.04985	0.006713	8.04985	0.004578	8.04985	0.022583	8.04985	0.007935	8.04985	0.006714	8.04985	0.006103	8.04985	0.011291	8.04985	0.003662	8.04985	0.005493	8.04985	0.007935	8.04985	0.003662	8.04985	0.010681	8.04985	0.004272	8.04985	0.007019	8.04985	0.005799	8.04985	0.014038	8.04985	0.003357	8.04985	0.005493	8.04985	0.00885	8.04985	0.011291	8.04985	0.005188
		8.06452	0.003418	8.06452	0.008545	8.06452	0.005798	8.06452	0.008545	8.06452	0.003967	8.06452	0.01831	8.06452	0.006104	8.06452	0.006409	8.06452	0.007019	8.06452	0.00885	8.06452	0.004577	8.06452	0.007629	8.06452	0.00763	8.06452	0.001831	8.06452	0.010376	8.06452	0.004882	8.06452	0.003662	8.06452	0.007325	8.06452	0.024719	8.06452	0.004272	8.06452	0.004883	8.06452	0.008545	8.06452	0.014038	8.06452	0.005798
		8.07918	0.003601	8.07918	0.009461	8.07918	0.002441	8.07918	0.00946	8.07918	0.005188	8.07918	0.023498	8.07918	0.005493	8.07918	0.005188	8.07918	0.006713	8.07918	0.00946	8.07918	0.004882	8.07918	0.005188	8.07918	0.003968	8.07918	0.003357	8.07918	0.011597	8.07918	0.005798	8.07918	0.005493	8.07918	0.006104	8.07918	0.05188	8.07918	0.004882	8.07918	0.010376	8.07918	0.007019	8.07918	0.012817	8.07918	0.010376
		8.09384	0.002868	8.09384	0.005494	8.09384	0.007324	8.09384	0.005188	8.09384	0.006104	8.09384	0.025635	8.09384	0.003357	8.09384	0.006409	8.09384	0.004272	8.09384	0.00946	8.09384	0.004882	8.09384	0.005188	8.09384	0.006104	8.09384	0.005188	8.09384	0.010681	8.09384	0.006103	8.09384	0.007629	8.09384	0.005188	8.09384	0.033874	8.09384	0.004272	8.09384	0.009155	8.09384	0.008545	8.09384	0.014038	8.09384	0.007935
		8.1085	0.003052	8.1085	0.004578	8.1085	0.007019	8.1085	0.007934	8.1085	0.003052	8.1085	0.022278	8.1085	0.007324	8.1085	0.003357	8.1085	0.006103	8.1085	0.009765	8.1085	0.004882	8.1085	0.006408	8.1085	0.00763	8.1085	0.005493	8.1085	0.00824	8.1085	0.004272	8.1085	0.007019	8.1085	0.00763	8.1085	0.016479	8.1085	0.004577	8.1085	0.005493	8.1085	0.004577	8.1085	0.012817	8.1085	0.008545
		8.12317	0.002655	8.12317	0.003052	8.12317	0.006713	8.12317	0.005493	8.12317	0.002441	8.12317	0.015869	8.12317	0.003662	8.12317	0.007325	8.12317	0.004882	8.12317	0.008239	8.12317	0.005798	8.12317	0.003967	8.12317	0.006104	8.12317	0.003357	8.12317	0.007019	8.12317	0.004882	8.12317	0.007934	8.12317	0.00763	8.12317	0.013122	8.12317	0.004882	8.12317	0.007324	8.12317	0.007934	8.12317	0.014648	8.12317	0.00885
		8.13783	0.002746	8.13783	0.004273	8.13783	0.003662	8.13783	0.005798	8.13783	0.003357	8.13783	0.005188	8.13783	0.005188	8.13783	0.005799	8.13783	0.004882	8.13783	0.008239	8.13783	0.004882	8.13783	0.003357	8.13783	0.007019	8.13783	0.006103	8.13783	0.009766	8.13783	0.004882	8.13783	0.007629	8.13783	0.005799	8.13783	0.020752	8.13783	0.003357	8.13783	0.006714	8.13783	0.005493	8.13783	0.010986	8.13783	0.003357
		8.15249	0.003204	8.15249	0.005494	8.15249	0.003967	8.15249	0.004272	8.15249	0.003052	8.15249	0.004272	8.15249	0.005493	8.15249	0.005188	8.15249	0.004882	8.15249	0.007324	8.15249	0.007324	8.15249	0.005493	8.15249	0.007935	8.15249	0.003967	8.15249	0.009461	8.15249	0.005493	8.15249	0.005493	8.15249	0.007019	8.15249	0.025024	8.15249	0.003967	8.15249	0.003052	8.15249	0.009765	8.15249	0.014038	8.15249	0.007324
		8.16715	0.003479	8.16715	0.004578	8.16715	0.004882	8.16715	0.006103	8.16715	0.005493	8.16715	0.013733	8.16715	0.003662	8.16715	0.006409	8.16715	0.004882	8.16715	0.008545	8.16715	0.004882	8.16715	0.007019	8.16715	0.007019	8.16715	0.003052	8.16715	0.010376	8.16715	0.003662	8.16715	0.007629	8.16715	0.007019	8.16715	0.028991	8.16715	0.003357	8.16715	0.006714	8.16715	0.007019	8.16715	0.016479	8.16715	0.004273
		8.18182	0.003143	8.18182	0.004273	8.18182	0.003357	8.18182	0.004882	8.18182	0.003052	8.18182	0.012207	8.18182	0.007324	8.18182	0.007019	8.18182	0.004272	8.18182	0.006408	8.18182	0.005798	8.18182	0.003967	8.18182	0.009461	8.18182	0.005493	8.18182	0.009461	8.18182	0.002746	8.18182	0.009155	8.18182	0.006409	8.18182	0.026855	8.18182	0.004882	8.18182	0.006714	8.18182	0.007324	8.18182	0.0177	8.18182	0.004578
		8.19648	0.002838	8.19648	0.003663	8.19648	0.005798	8.19648	0.003967	8.19648	0.003967	8.19648	0.00824	8.19648	0.004883	8.19648	0.005799	8.19648	0.005188	8.19648	0.006103	8.19648	0.007019	8.19648	0.004577	8.19648	0.008851	8.19648	0.004578	8.19648	0.007324	8.19648	0.003662	8.19648	0.00946	8.19648	0.006104	8.19648	0.034179	8.19648	0.002441	8.19648	0.006103	8.19648	0.006408	8.19648	0.015259	8.19648	0.006409
		8.21114	0.003235	8.21114	0.003052	8.21114	0.004882	8.21114	0.002746	8.21114	0.003967	8.21114	0.005493	8.21114	0.005493	8.21114	0.003968	8.21114	0.005493	8.21114	0.006713	8.21114	0.006103	8.21114	0.00824	8.21114	0.007325	8.21114	0.006103	8.21114	0.008545	8.21114	0.005798	8.21114	0.006408	8.21114	0.008545	8.21114	0.057678	8.21114	0.002746	8.21114	0.007019	8.21114	0.006713	8.21114	0.011597	8.21114	0.005798
		8.22581	0.003692	8.22581	0.003663	8.22581	0.006103	8.22581	0.006713	8.22581	0.006409	8.22581	0.014954	8.22581	0.006409	8.22581	0.005188	8.22581	0.005493	8.22581	0.00885	8.22581	0.001525	8.22581	0.006103	8.22581	0.006409	8.22581	0.005493	8.22581	0.007324	8.22581	0.004272	8.22581	0.006103	8.22581	0.007019	8.22581	0.046692	8.22581	0.006103	8.22581	0.007324	8.22581	0.006713	8.22581	0.013733	8.22581	0.00763
		8.24047	0.003784	8.24047	0.004578	8.24047	0.005493	8.24047	0.004882	8.24047	0.001831	8.24047	0.012512	8.24047	0.006409	8.24047	0.004883	8.24047	0.003662	8.24047	0.006713	8.24047	0.004272	8.24047	0.004577	8.24047	0.008851	8.24047	0.003052	8.24047	0.008545	8.24047	0.004272	8.24047	0.00824	8.24047	0.006714	8.24047	0.036011	8.24047	0.003967	8.24047	0.006714	8.24047	0.006713	8.24047	0.018921	8.24047	0.006409
		8.25513	0.004486	8.25513	0.018311	8.25513	0.004882	8.25513	0.005798	8.25513	0.003967	8.25513	0.010071	8.25513	0.004883	8.25513	0.006104	8.25513	0.005188	8.25513	0.006408	8.25513	0.005188	8.25513	0.006714	8.25513	0.006409	8.25513	0.003052	8.25513	0.005188	8.25513	0.006103	8.25513	0.005798	8.25513	0.003968	8.25513	0.040283	8.25513	0.005493	8.25513	0.006714	8.25513	0.006103	8.25513	0.016174	8.25513	0.006409
		8.26979	0.003845	8.26979	0.006714	8.26979	0.004882	8.26979	0.007324	8.26979	0.003052	8.26979	0.011291	8.26979	0.006714	8.26979	0.005188	8.26979	0.005798	8.26979	0.006713	8.26979	0.003051	8.26979	0.006408	8.26979	0.005799	8.26979	0.004883	8.26979	0.006104	8.26979	0.003051	8.26979	0.007629	8.26979	0.007019	8.26979	0.048828	8.26979	0.005493	8.26979	0.006409	8.26979	0.004272	8.26979	0.013428	8.26979	0.005798
		8.28446	0.004425	8.28446	0.004578	8.28446	0.002441	8.28446	0.006103	8.28446	0.006104	8.28446	0.015259	8.28446	0.00763	8.28446	0.006409	8.28446	0.003051	8.28446	0.004882	8.28446	0.006713	8.28446	0.005798	8.28446	0.008545	8.28446	0.006409	8.28446	0.009155	8.28446	0.004882	8.28446	0.006408	8.28446	0.003968	8.28446	0.047912	8.28446	0.007324	8.28446	0.008545	8.28446	0.004882	8.28446	0.015259	8.28446	0.005188
		8.29912	0.006866	8.29912	0.004883	8.29912	0.004272	8.29912	0.006713	8.29912	0.003052	8.29912	0.004272	8.29912	0.006409	8.29912	0.002442	8.29912	0.003662	8.29912	0.005493	8.29912	0.004272	8.29912	0.002746	8.29912	0.007325	8.29912	0.006103	8.29912	0.00763	8.29912	0.003967	8.29912	0.008545	8.29912	0.006409	8.29912	0.03479	8.29912	0.004882	8.29912	0.009766	8.29912	0.007324	8.29912	0.016479	8.29912	0.006714
		8.31378	0.004272	8.31378	0.005494	8.31378	0.002136	8.31378	0.005493	8.31378	0.006714	8.31378	0.003357	8.31378	0.004273	8.31378	0.002442	8.31378	0.002441	8.31378	0.005188	8.31378	0.003051	8.31378	0.007019	8.31378	0.007935	8.31378	0.004272	8.31378	0.008545	8.31378	0.005798	8.31378	0.00824	8.31378	0.003968	8.31378	0.036011	8.31378	0.007324	8.31378	0.007629	8.31378	0.005798	8.31378	0.016479	8.31378	0.005188
		8.32845	0.004303	8.32845	0.005188	8.32845	0.007629	8.32845	0.003357	8.32845	0.005493	8.32845	0.005188	8.32845	0.005188	8.32845	0.004883	8.32845	0.004882	8.32845	0.007324	8.32845	0.004882	8.32845	0.005188	8.32845	0.006409	8.32845	0.005493	8.32845	0.009155	8.32845	0.003051	8.32845	0.007324	8.32845	0.007019	8.32845	0.012817	8.32845	0.005493	8.32845	0.007019	8.32845	0.005493	8.32845	0.018616	8.32845	0.006409
		8.34311	0.003906	8.34311	0.005494	8.34311	0.00946	8.34311	0.006103	8.34311	0.002441	8.34311	0.003662	8.34311	0.005493	8.34311	0.003968	8.34311	0.003357	8.34311	0.006713	8.34311	0.004272	8.34311	0.005798	8.34311	0.007019	8.34311	0.004272	8.34311	0.006409	8.34311	0.003662	8.34311	0.007324	8.34311	0.004883	8.34311	0.021972	8.34311	0.005798	8.34311	0.007934	8.34311	0.001831	8.34311	0.015259	8.34311	0.004578
		8.35777	0.003631	8.35777	0.003968	8.35777	0.006408	8.35777	0.005493	8.35777	0.004883	8.35777	0.004272	8.35777	0.003968	8.35777	0.002442	8.35777	0.002441	8.35777	0.006408	8.35777	0.007324	8.35777	0.006408	8.35777	0.005494	8.35777	0.004272	8.35777	0.007324	8.35777	0.003662	8.35777	0.009765	8.35777	0.005494	8.35777	0.01709	8.35777	0.005798	8.35777	0.00824	8.35777	0.006713	8.35777	0.018921	8.35777	0.002136
		8.37243	0.004181	8.37243	0.004578	8.37243	0.008239	8.37243	0.004577	8.37243	0.001221	8.37243	0.003052	8.37243	0.006104	8.37243	0.004273	8.37243	0.005188	8.37243	0.00885	8.37243	0.006713	8.37243	0.005493	8.37243	0.005188	8.37243	0.002747	8.37243	0.00885	8.37243	0.004882	8.37243	0.007629	8.37243	0.006409	8.37243	0.012512	8.37243	0.002441	8.37243	0.007019	8.37243	0.006103	8.37243	0.016785	8.37243	0.001526
		8.3871	0.004089	8.3871	0.003968	8.3871	0.004882	8.3871	0.003662	8.3871	0.006409	8.3871	0.004883	8.3871	0.003357	8.3871	0.003968	8.3871	0.002441	8.3871	0.008545	8.3871	0.003357	8.3871	0.005798	8.3871	0.005188	8.3871	0.005493	8.3871	0.009155	8.3871	0.003662	8.3871	0.007934	8.3871	0.008545	8.3871	0.024109	8.3871	0.006713	8.3871	0.008545	8.3871	0.004882	8.3871	0.0177	8.3871	0.004883
		8.40176	0.005066	8.40176	0.006104	8.40176	0.006408	8.40176	0.003662	8.40176	0.004578	8.40176	0.006103	8.40176	0.005493	8.40176	0.004578	8.40176	0.005798	8.40176	0.005798	8.40176	0.005493	8.40176	0.004577	8.40176	0.009766	8.40176	0.005493	8.40176	0.005798	8.40176	0.003662	8.40176	0.011291	8.40176	0.00763	8.40176	0.010681	8.40176	0.003357	8.40176	0.004578	8.40176	0.005188	8.40176	0.016174	8.40176	0.005493
		8.41642	0.005798	8.41642	0.004883	8.41642	0.005493	8.41642	0.005798	8.41642	0.006714	8.41642	0.005798	8.41642	0.004273	8.41642	0.004273	8.41642	0.001831	8.41642	0.005493	8.41642	0.003051	8.41642	0.004883	8.41642	0.006409	8.41642	0.004883	8.41642	0.005798	8.41642	0.001831	8.41642	0.007324	8.41642	0.00763	8.41642	0.0354	8.41642	0.003662	8.41642	0.007934	8.41642	0.005798	8.41642	0.018005	8.41642	0.003357
		8.43108	0.004089	8.43108	0.003663	8.43108	0.004272	8.43108	0.004272	8.43108	0.006714	8.43108	0.002747	8.43108	0.006104	8.43108	0.002137	8.43108	0.004577	8.43108	0.006713	8.43108	0.006103	8.43108	0.004577	8.43108	0.007935	8.43108	0.004883	8.43108	0.003357	8.43108	0.004882	8.43108	0.007324	8.43108	0.007019	8.43108	0.019836	8.43108	0.006103	8.43108	0.00824	8.43108	0.005493	8.43108	0.016785	8.43108	0.006409
		8.44575	0.007812	8.44575	0.004883	8.44575	0.003967	8.44575	0.003357	8.44575	0.005188	8.44575	0.002136	8.44575	0.007324	8.44575	0.003968	8.44575	0.002441	8.44575	0.006103	8.44575	0.004882	8.44575	0.005493	8.44575	0.006104	8.44575	0.003357	8.44575	0.00763	8.44575	0.005493	8.44575	0.010376	8.44575	0.007325	8.44575	0.017395	8.44575	0.007324	8.44575	0.006103	8.44575	0.011901	8.44575	0.014954	8.44575	0.006409
		8.46041	0.006988	8.46041	0.004883	8.46041	0.005798	8.46041	0.003662	8.46041	0.003357	8.46041	0.003052	8.46041	0.004883	8.46041	0.005799	8.46041	0.004272	8.46041	0.007934	8.46041	0.007019	8.46041	0.003662	8.46041	0.006104	8.46041	0.006714	8.46041	0.00763	8.46041	0.004882	8.46041	0.00824	8.46041	0.007325	8.46041	0.016784	8.46041	0.005798	8.46041	0.007019	8.46041	0.006103	8.46041	0.0177	8.46041	0.004578
		8.47507	0.006439	8.47507	0.004273	8.47507	0.007324	8.47507	0.003662	8.47507	0.003662	8.47507	0.001831	8.47507	0.005188	8.47507	0.005799	8.47507	0.005798	8.47507	0.007324	8.47507	0.004882	8.47507	0.003052	8.47507	0.004883	8.47507	0.004272	8.47507	0.009766	8.47507	0.005188	8.47507	0.007019	8.47507	0.009156	8.47507	0.016784	8.47507	0.003662	8.47507	0.007324	8.47507	0.003967	8.47507	0.01709	8.47507	0.006409
		8.48974	0.00711	8.48974	0.005494	8.48974	0.006713	8.48974	0.007324	8.48974	0.006409	8.48974	0.002441	8.48974	0.006104	8.48974	0.006409	8.48974	0.003967	8.48974	0.007324	8.48974	0.004882	8.48974	0.006103	8.48974	0.006409	8.48974	0.005493	8.48974	0.005188	8.48974	0.007934	8.48974	0.005188	8.48974	0.00763	8.48974	0.013122	8.48974	0.007629	8.48974	0.003967	8.48974	0.007324	8.48974	0.015869	8.48974	0.005798
		8.5044	0.003723	8.5044	0.003052	8.5044	0.006713	8.5044	0.004882	8.5044	0.005798	8.5044	0.005188	8.5044	0.005493	8.5044	0.005799	8.5044	0.003357	8.5044	0.004882	8.5044	0.005493	8.5044	0.007324	8.5044	0.006409	8.5044	0.004272	8.5044	0.007935	8.5044	0.004882	8.5044	0.007019	8.5044	0.006409	8.5044	0.033264	8.5044	0.003662	8.5044	0.007629	8.5044	0.005798	8.5044	0.012512	8.5044	0.005798
		8.51906	0.00415	8.51906	0.003663	8.51906	0.003662	8.51906	0.006713	8.51906	0.004578	8.51906	0.006103	8.51906	0.005188	8.51906	0.003968	8.51906	0.003357	8.51906	0.00946	8.51906	0.003967	8.51906	0.003357	8.51906	0.008545	8.51906	0.003357	8.51906	0.007324	8.51906	0.003357	8.51906	0.007934	8.51906	0.00763	8.51906	0.022583	8.51906	0.006713	8.51906	0.007019	8.51906	0.007629	8.51906	0.014648	8.51906	0.002442
		8.53373	0.003204	8.53373	0.004273	8.53373	0.005493	8.53373	0.006103	8.53373	0.007019	8.53373	0.003357	8.53373	0.004883	8.53373	0.005494	8.53373	0.003662	8.53373	0.005798	8.53373	0.004882	8.53373	0.005493	8.53373	0.007019	8.53373	0.005493	8.53373	0.006409	8.53373	0.003662	8.53373	0.00824	8.53373	0.008545	8.53373	0.02716	8.53373	0.006103	8.53373	0.005188	8.53373	0.004577	8.53373	0.016785	8.53373	0.004883
		8.54839	0.006195	8.54839	0.00763	8.54839	0.006103	8.54839	0.004882	8.54839	0.003967	8.54839	0.005188	8.54839	0.006104	8.54839	0.002137	8.54839	0.003051	8.54839	0.006103	8.54839	0.004577	8.54839	0.005798	8.54839	0.007935	8.54839	0.003967	8.54839	0.005493	8.54839	0.003662	8.54839	0.006714	8.54839	0.006714	8.54839	0.023498	8.54839	0.005493	8.54839	0.007934	8.54839	0.004882	8.54839	0.013428	8.54839	0.007324
		8.56305	0.00235	8.56305	0.003357	8.56305	0.004882	8.56305	0.004882	8.56305	0.005798	8.56305	0.004883	8.56305	0.004578	8.56305	0.003357	8.56305	0.003357	8.56305	0.008545	8.56305	0.006103	8.56305	0.005798	8.56305	0.00824	8.56305	0.005493	8.56305	0.00885	8.56305	0.005493	8.56305	0.006714	8.56305	0.00824	8.56305	0.018921	8.56305	0.004272	8.56305	0.007324	8.56305	0.006713	8.56305	0.014038	8.56305	0.006409
		8.57771	0.003601	8.57771	0.002442	8.57771	0.004882	8.57771	0.002441	8.57771	0.005798	8.57771	0.006103	8.57771	0.002442	8.57771	0.004883	8.57771	0.003051	8.57771	0.007629	8.57771	0.004882	8.57771	0.005188	8.57771	0.007019	8.57771	0.004272	8.57771	0.00763	8.57771	0.004882	8.57771	0.005798	8.57771	0.007019	8.57771	0.027771	8.57771	0.005798	8.57771	0.006714	8.57771	0.004577	8.57771	0.014648	8.57771	0.003967
		8.59238	0.00592	8.59238	0.006714	8.59238	0.006713	8.59238	0.004882	8.59238	0.007324	8.59238	0.004272	8.59238	0.004273	8.59238	0.005494	8.59238	0.004882	8.59238	0.006713	8.59238	0.004882	8.59238	0.006408	8.59238	0.00763	8.59238	0.004272	8.59238	0.010071	8.59238	0.004272	8.59238	0.007019	8.59238	0.009766	8.59238	0.030212	8.59238	0.005798	8.59238	0.007324	8.59238	0.007019	8.59238	0.015869	8.59238	0.004578
		8.60704	0.004394	8.60704	0.004883	8.60704	0.003967	8.60704	0.003967	8.60704	0.006104	8.60704	0.003662	8.60704	0.004273	8.60704	0.004578	8.60704	0.004577	8.60704	0.00946	8.60704	0.004882	8.60704	0.004577	8.60704	0.010682	8.60704	0.003052	8.60704	0.005798	8.60704	0.003662	8.60704	0.007934	8.60704	0.009461	8.60704	0.023498	8.60704	0.006103	8.60704	0.004883	8.60704	0.006713	8.60704	0.013428	8.60704	0.004578
		8.6217	0.005096	8.6217	0.003357	8.6217	0.007934	8.6217	0.004577	8.6217	0.003357	8.6217	0.004883	8.6217	0.003052	8.6217	0.004578	8.6217	0.003357	8.6217	0.007019	8.6217	0.005798	8.6217	0.005188	8.6217	0.009156	8.6217	0.002747	8.6217	0.007935	8.6217	0.004577	8.6217	0.005798	8.6217	0.007935	8.6217	0.019836	8.6217	0.003662	8.6217	0.007324	8.6217	0.007629	8.6217	0.01709	8.6217	0.003967
		8.63636	0.004699	8.63636	0.003968	8.63636	0.007019	8.63636	0.005493	8.63636	0.004883	8.63636	0.001831	8.63636	0.005493	8.63636	0.003968	8.63636	0.004272	8.63636	0.005493	8.63636	0.003357	8.63636	0.005493	8.63636	0.006714	8.63636	0.004272	8.63636	0.004578	8.63636	0.002746	8.63636	0.00824	8.63636	0.007325	8.63636	0.022278	8.63636	0.003967	8.63636	0.003662	8.63636	0.006713	8.63636	0.013428	8.63636	0.004883
		8.65103	0.005859	8.65103	0.004883	8.65103	0.006408	8.65103	0.005493	8.65103	0.004883	8.65103	0.003357	8.65103	0.003052	8.65103	0.003052	8.65103	0.003662	8.65103	0.009765	8.65103	0.005798	8.65103	0.003967	8.65103	0.008851	8.65103	0.004272	8.65103	0.005188	8.65103	0.002441	8.65103	0.007019	8.65103	0.006104	8.65103	0.027771	8.65103	0.005493	8.65103	0.007324	8.65103	0.005798	8.65103	0.015564	8.65103	0.007935
		8.66569	0.006561	8.66569	0.004883	8.66569	0.004577	8.66569	0.003357	8.66569	0.005798	8.66569	0.002747	8.66569	0.006104	8.66569	0.006104	8.66569	0.004272	8.66569	0.007934	8.66569	0.006713	8.66569	0.003052	8.66569	0.006104	8.66569	0.004272	8.66569	0.005493	8.66569	0.003357	8.66569	0.00824	8.66569	0.00763	8.66569	0.011291	8.66569	0.007934	8.66569	0.008545	8.66569	0.007324	8.66569	0.013733	8.66569	0.006104
		8.68035	0.006653	8.68035	0.003663	8.68035	0.005493	8.68035	0.007019	8.68035	0.005188	8.68035	0.004272	8.68035	0.003968	8.68035	0.004578	8.68035	0.003051	8.68035	0.00885	8.68035	0.004272	8.68035	0.002746	8.68035	0.009766	8.68035	0.003052	8.68035	0.004273	8.68035	0.004272	8.68035	0.005798	8.68035	0.007935	8.68035	0.013428	8.68035	0.006713	8.68035	0.006103	8.68035	0.006103	8.68035	0.016785	8.68035	0.004578
		8.69501	0.00592	8.69501	0.003663	8.69501	0.006103	8.69501	0.004577	8.69501	0.006409	8.69501	0.002441	8.69501	0.006104	8.69501	0.004578	8.69501	0.003662	8.69501	0.007019	8.69501	0.003051	8.69501	0.003662	8.69501	0.007935	8.69501	0.005493	8.69501	0.007019	8.69501	0.004882	8.69501	0.008545	8.69501	0.006409	8.69501	0.012817	8.69501	0.004882	8.69501	0.005493	8.69501	0.006103	8.69501	0.012207	8.69501	0.005798
		8.70968	0.00473	8.70968	0.005494	8.70968	0.007324	8.70968	0.004272	8.70968	0.006714	8.70968	0.003662	8.70968	0.003357	8.70968	0.003357	8.70968	0.004882	8.70968	0.006713	8.70968	0.004272	8.70968	0.005188	8.70968	0.005799	8.70968	0.003052	8.70968	0.002747	8.70968	0.003357	8.70968	0.00946	8.70968	0.007019	8.70968	0.015869	8.70968	0.005798	8.70968	0.008545	8.70968	0.006103	8.70968	0.011291	8.70968	0.005798
		8.72434	0.004181	8.72434	0.004578	8.72434	0.006713	8.72434	0.004882	8.72434	0.004273	8.72434	0.003967	8.72434	0.006104	8.72434	0.003052	8.72434	0.003662	8.72434	0.006103	8.72434	0.004882	8.72434	0.003357	8.72434	0.006409	8.72434	0.006103	8.72434	0.006409	8.72434	0.003662	8.72434	0.007934	8.72434	0.006409	8.72434	0.014343	8.72434	0.005798	8.72434	0.007934	8.72434	0.005493	8.72434	0.012817	8.72434	0.003357
		8.739	0.003601	8.739	0.002747	8.739	0.005493	8.739	0.003051	8.739	0.003357	8.739	0.003357	8.739	0.004273	8.739	0.003357	8.739	0.003967	8.739	0.006103	8.739	0.003051	8.739	0.003357	8.739	0.007325	8.739	0.001831	8.739	0.002747	8.739	0.002746	8.739	0.005188	8.739	0.007019	8.739	0.013122	8.739	0.005493	8.739	0.007934	8.739	0.003051	8.739	0.012512	8.739	0.006714
		8.75367	0.00412	8.75367	0.002442	8.75367	0.004882	8.75367	0.004882	8.75367	0.003662	8.75367	0.001831	8.75367	0.005493	8.75367	0.004273	8.75367	0.004577	8.75367	0.003662	8.75367	0.003662	8.75367	0.005493	8.75367	0.008851	8.75367	0.002747	8.75367	0.005188	8.75367	0.004882	8.75367	0.007019	8.75367	0.006104	8.75367	0.012817	8.75367	0.005493	8.75367	0.008545	8.75367	0.007019	8.75367	0.008545	8.75367	0.002747
		8.76833	0.003052	8.76833	0.004273	8.76833	0.005493	8.76833	0.003967	8.76833	0.005493	8.76833	0.004272	8.76833	0.002747	8.76833	0.001831	8.76833	0.004577	8.76833	0.008545	8.76833	0.005493	8.76833	0.003052	8.76833	0.00763	8.76833	0.001831	8.76833	0.007324	8.76833	0.003051	8.76833	0.009155	8.76833	0.007019	8.76833	0.019836	8.76833	0.003662	8.76833	0.009155	8.76833	0.004272	8.76833	0.008545	8.76833	0.005188
		8.78299	0.002502	8.78299	0.003663	8.78299	0.006713	8.78299	0.004577	8.78299	0.003967	8.78299	0.005798	8.78299	0.006409	8.78299	0.004273	8.78299	0.003662	8.78299	0.008239	8.78299	0.002441	8.78299	0.002136	8.78299	0.00824	8.78299	0.003357	8.78299	0.006104	8.78299	0.004577	8.78299	0.004577	8.78299	0.005188	8.78299	0.00946	8.78299	0.004882	8.78299	0.007629	8.78299	0.001831	8.78299	0.009766	8.78299	0.005798
		8.79765	0.002228	8.79765	0.003357	8.79765	0.004272	8.79765	0.004882	8.79765	0.006409	8.79765	0.003357	8.79765	0.004883	8.79765	0.002442	8.79765	0.004882	8.79765	0.009765	8.79765	0.005493	8.79765	0.005798	8.79765	0.00763	8.79765	0.003052	8.79765	0.007019	8.79765	0.002441	8.79765	0.005493	8.79765	0.007325	8.79765	0.00824	8.79765	0.007324	8.79765	0.007019	8.79765	0.005798	8.79765	0.010376	8.79765	0.006409
		8.81232	0.002777	8.81232	0.004883	8.81232	0.006103	8.81232	0.006103	8.81232	0.004578	8.81232	0.004272	8.81232	0.005188	8.81232	0.005188	8.81232	0.008239	8.81232	0.008545	8.81232	0.005188	8.81232	0.003052	8.81232	0.008545	8.81232	0.000915	8.81232	0.009155	8.81232	0.002441	8.81232	0.005798	8.81232	0.007019	8.81232	0.016784	8.81232	0.007934	8.81232	0.007324	8.81232	0.007629	8.81232	0.007935	8.81232	0.003662
		8.82698	0.003296	8.82698	0.005494	8.82698	0.004577	8.82698	0.004272	8.82698	0.005798	8.82698	0.004272	8.82698	0.005493	8.82698	0.003663	8.82698	0.006103	8.82698	0.007324	8.82698	0.004882	8.82698	0.001526	8.82698	0.006409	8.82698	0.003052	8.82698	0.005798	8.82698	0.003662	8.82698	0.006408	8.82698	0.007935	8.82698	0.01709	8.82698	0.005798	8.82698	0.007019	8.82698	0.003357	8.82698	0.010071	8.82698	0.003662
		8.84164	0.002533	8.84164	0.005188	8.84164	0.008239	8.84164	0.005188	8.84164	0.003662	8.84164	0.002747	8.84164	0.004273	8.84164	0.004883	8.84164	0.003357	8.84164	0.006103	8.84164	0.003662	8.84164	0.005493	8.84164	0.007325	8.84164	0.001831	8.84164	0.005798	8.84164	0.003357	8.84164	0.00946	8.84164	0.007019	8.84164	0.018615	8.84164	0.005188	8.84164	0.006714	8.84164	0.005493	8.84164	0.006714	8.84164	0.006104
		8.85631	0.001983	8.85631	0.003052	8.85631	0.005493	8.85631	0.005493	8.85631	0.007019	8.85631	0.003052	8.85631	0.004883	8.85631	0.003663	8.85631	0.008239	8.85631	0.007324	8.85631	0.002441	8.85631	0.003662	8.85631	0.006104	8.85631	0.001831	8.85631	0.006104	8.85631	0.003662	8.85631	0.012512	8.85631	0.00824	8.85631	0.02594	8.85631	0.002441	8.85631	0.007934	8.85631	0.003967	8.85631	0.008545	8.85631	0.005798
		8.87097	0.001922	8.87097	0.004883	8.87097	0.00946	8.87097	0.004577	8.87097	0.004578	8.87097	0.005188	8.87097	0.006104	8.87097	0.005799	8.87097	0.005188	8.87097	0.01007	8.87097	0.004577	8.87097	0.003357	8.87097	0.00763	8.87097	0.003052	8.87097	0.006409	8.87097	0.002136	8.87097	0.00824	8.87097	0.006104	8.87097	0.010681	8.87097	0.004882	8.87097	0.005188	8.87097	0.004272	8.87097	0.010376	8.87097	0.005798
		8.88563	0.002289	8.88563	0.004883	8.88563	0.005188	8.88563	0.006103	8.88563	0.003052	8.88563	0.002747	8.88563	0.005188	8.88563	0.003357	8.88563	0.005493	8.88563	0.008545	8.88563	0.005798	8.88563	0.003052	8.88563	0.00763	8.88563	0.002747	8.88563	0.005798	8.88563	0.003357	8.88563	0.00946	8.88563	0.008851	8.88563	0.015564	8.88563	0.005798	8.88563	0.006714	8.88563	0.004882	8.88563	0.009766	8.88563	0.005798
		8.90029	0.002655	8.90029	0.006104	8.90029	0.004882	8.90029	0.003662	8.90029	0.003357	8.90029	0.003967	8.90029	0.005493	8.90029	0.005188	8.90029	0.005798	8.90029	0.007019	8.90029	0.002441	8.90029	0.002441	8.90029	0.008851	8.90029	0.002441	8.90029	0.006104	8.90029	0.004577	8.90029	0.005493	8.90029	0.007019	8.90029	0.010986	8.90029	0.005798	8.90029	0.00824	8.90029	0.006103	8.90029	0.011291	8.90029	0.006714
		8.91496	0.00296	8.91496	0.004883	8.91496	0.006408	8.91496	0.003967	8.91496	0.003967	8.91496	0.005493	8.91496	0.00824	8.91496	0.005799	8.91496	0.004882	8.91496	0.006713	8.91496	0.003357	8.91496	0.003662	8.91496	0.007935	8.91496	0.002136	8.91496	0.006104	8.91496	0.003357	8.91496	0.007934	8.91496	0.003968	8.91496	0.045776	8.91496	0.007324	8.91496	0.003967	8.91496	0.003662	8.91496	0.010986	8.91496	0.005798
		8.92962	0.002899	8.92962	0.004273	8.92962	0.006103	8.92962	0.005188	8.92962	0.002747	8.92962	0.004883	8.92962	0.003662	8.92962	0.005799	8.92962	0.004882	8.92962	0.007019	8.92962	0.003662	8.92962	0.004883	8.92962	0.00763	8.92962	0.004272	8.92962	0.006714	8.92962	0.004882	8.92962	0.004577	8.92962	0.005188	8.92962	0.013122	8.92962	0.003662	8.92962	0.007629	8.92962	0.006103	8.92962	0.011902	8.92962	0.005798
		8.94428	0.002655	8.94428	0.005188	8.94428	0.003967	8.94428	0.004882	8.94428	0.002441	8.94428	0.004883	8.94428	0.005188	8.94428	0.004273	8.94428	0.006713	8.94428	0.007324	8.94428	0.003051	8.94428	0.004577	8.94428	0.00763	8.94428	0.003052	8.94428	0.00824	8.94428	0.002441	8.94428	0.008545	8.94428	0.00824	8.94428	0.014038	8.94428	0.005493	8.94428	0.00824	8.94428	0.002746	8.94428	0.010376	8.94428	0.003967
		8.95894	0.002746	8.95894	0.001831	8.95894	0.004577	8.95894	0.006103	8.95894	0.003662	8.95894	0.007019	8.95894	0.004883	8.95894	0.005188	8.95894	0.004882	8.95894	0.009155	8.95894	0.004272	8.95894	0.003052	8.95894	0.003663	8.95894	0.001831	8.95894	0.010681	8.95894	0.004272	8.95894	0.005188	8.95894	0.006104	8.95894	0.011902	8.95894	0.002441	8.95894	0.004578	8.95894	0.006103	8.95894	0.013733	8.95894	0.006104
		8.97361	0.003235	8.97361	0.004578	8.97361	0.003662	8.97361	0.006103	8.97361	0.002747	8.97361	0.006103	8.97361	0.005493	8.97361	0.005188	8.97361	0.003662	8.97361	0.007934	8.97361	0.004882	8.97361	0.003357	8.97361	0.003968	8.97361	0.003662	8.97361	0.013123	8.97361	0.002746	8.97361	0.005798	8.97361	0.006409	8.97361	0.015869	8.97361	0.004882	8.97361	0.004578	8.97361	0.004882	8.97361	0.010071	8.97361	0.005188
		8.98827	0.002746	8.98827	0.003663	8.98827	0.004577	8.98827	0.004272	8.98827	0.005188	8.98827	0.006409	8.98827	0.006714	8.98827	0.005799	8.98827	0.003662	8.98827	0.009765	8.98827	0.003662	8.98827	0.005798	8.98827	0.006409	8.98827	0.005493	8.98827	0.011902	8.98827	0.003357	8.98827	0.006714	8.98827	0.004578	8.98827	0.021362	8.98827	0.003357	8.98827	0.007324	8.98827	0.003051	8.98827	0.013123	8.98827	0.004883
		9.00293	0.004089	9.00293	0.004273	9.00293	0.004882	9.00293	0.006103	9.00293	0.003052	9.00293	0.004883	9.00293	0.006104	9.00293	0.003968	9.00293	0.003051	9.00293	0.008545	9.00293	0.003357	9.00293	0.003357	9.00293	0.007019	9.00293	0.003052	9.00293	0.010071	9.00293	0.003967	9.00293	0.004577	9.00293	0.005188	9.00293	0.018615	9.00293	0.004882	9.00293	0.007629	9.00293	0.004272	9.00293	0.011902	9.00293	0.005188
		9.0176	0.003814	9.0176	0.002442	9.0176	0.003967	9.0176	0.005493	9.0176	0.003052	9.0176	0.004883	9.0176	0.007019	9.0176	0.006409	9.0176	0.002441	9.0176	0.008545	9.0176	0.005188	9.0176	0.005188	9.0176	0.008545	9.0176	0.003967	9.0176	0.00763	9.0176	0.003051	9.0176	0.003967	9.0176	0.005188	9.0176	0.023498	9.0176	0.001831	9.0176	0.004883	9.0176	0.006103	9.0176	0.011597	9.0176	0.006104
		9.03226	0.003052	9.03226	0.003052	9.03226	0.00122	9.03226	0.004577	9.03226	0.002441	9.03226	0.003967	9.03226	0.003052	9.03226	0.005799	9.03226	0.005493	9.03226	0.011596	9.03226	0.002746	9.03226	0.004883	9.03226	0.006409	9.03226	0.004883	9.03226	0.00763	9.03226	0.003051	9.03226	0.003662	9.03226	0.004578	9.03226	0.034485	9.03226	0.004882	9.03226	0.006714	9.03226	0.003357	9.03226	0.010681	9.03226	0.005798
		9.04692	0.003509	9.04692	0.004273	9.04692	0.005493	9.04692	0.006713	9.04692	0.004578	9.04692	0.005188	9.04692	0.003357	9.04692	0.007019	9.04692	0.004272	9.04692	0.009765	9.04692	0.003662	9.04692	0.003357	9.04692	0.007935	9.04692	0.002441	9.04692	0.00885	9.04692	0.004272	9.04692	0.00824	9.04692	0.004273	9.04692	0.010376	9.04692	0.002746	9.04692	0.006103	9.04692	0.004272	9.04692	0.010071	9.04692	0.005188
		9.06158	0.003143	9.06158	0.004883	9.06158	0.004272	9.06158	0.006103	9.06158	0.004273	9.06158	0.005188	9.06158	0.005799	9.06158	0.003968	9.06158	0.006103	9.06158	0.006103	9.06158	0.004882	9.06158	0.003357	9.06158	0.006409	9.06158	0.004883	9.06158	0.007935	9.06158	0.003051	9.06158	0.003967	9.06158	0.003663	9.06158	0.00946	9.06158	0.004882	9.06158	0.008545	9.06158	0.006103	9.06158	0.009766	9.06158	0.004273
		9.07625	0.003296	9.07625	0.004578	9.07625	0.006103	9.07625	0.006713	9.07625	0.002747	9.07625	0.003662	9.07625	0.003662	9.07625	0.004273	9.07625	0.006713	9.07625	0.008545	9.07625	0.003357	9.07625	0.003662	9.07625	0.005188	9.07625	0.004883	9.07625	0.007324	9.07625	0.001831	9.07625	0.005493	9.07625	0.003968	9.07625	0.010376	9.07625	0.003662	9.07625	0.008545	9.07625	0.003662	9.07625	0.009155	9.07625	0.006104
		9.09091	0.00354	9.09091	0.003968	9.09091	0.002441	9.09091	0.003357	9.09091	0.003967	9.09091	0.005188	9.09091	0.004883	9.09091	0.006409	9.09091	0.002746	9.09091	0.007324	9.09091	0.004272	9.09091	0.004577	9.09091	0.009766	9.09091	0.000915	9.09091	0.00885	9.09091	0.001831	9.09091	0.006408	9.09091	0.004578	9.09091	0.011902	9.09091	0.002746	9.09091	0.007019	9.09091	0.003357	9.09091	0.010986	9.09091	0.004578
		9.10557	0.003265	9.10557	0.005494	9.10557	0.004272	9.10557	0.006103	9.10557	0.004883	9.10557	0.004272	9.10557	0.005493	9.10557	0.003663	9.10557	0.003662	9.10557	0.005798	9.10557	0.004577	9.10557	0.004577	9.10557	0.00763	9.10557	0.001526	9.10557	0.011902	9.10557	0.003051	9.10557	0.006103	9.10557	0.005799	9.10557	0.014953	9.10557	0.003662	9.10557	0.007629	9.10557	0.004882	9.10557	0.006714	9.10557	0.006714
		9.12023	0.003937	9.12023	0.003357	9.12023	0.005493	9.12023	0.006103	9.12023	0.003967	9.12023	0.005493	9.12023	0.006104	9.12023	0.006409	9.12023	0.006103	9.12023	0.007019	9.12023	0.003662	9.12023	0.004577	9.12023	0.007935	9.12023	0.004883	9.12023	0.007324	9.12023	0.003662	9.12023	0.005798	9.12023	0.003968	9.12023	0.025024	9.12023	0.004577	9.12023	0.005798	9.12023	0.004882	9.12023	0.010376	9.12023	0.003967
		9.1349	0.004028	9.1349	0.005494	9.1349	0.004272	9.1349	0.004577	9.1349	0.005798	9.1349	0.006103	9.1349	0.006409	9.1349	0.006409	9.1349	0.003662	9.1349	0.007934	9.1349	0.004882	9.1349	0.004272	9.1349	0.007325	9.1349	0.003967	9.1349	0.007019	9.1349	0.002136	9.1349	0.006714	9.1349	0.006409	9.1349	0.027466	9.1349	0.005798	9.1349	0.006103	9.1349	0.004272	9.1349	0.006409	9.1349	0.007324
		9.14956	0.004394	9.14956	0.004883	9.14956	0.004882	9.14956	0.004577	9.14956	0.002747	9.14956	0.006103	9.14956	0.006104	9.14956	0.005494	9.14956	0.003662	9.14956	0.005798	9.14956	0.004272	9.14956	0.004577	9.14956	0.008851	9.14956	0.004272	9.14956	0.00885	9.14956	0.004882	9.14956	0.003357	9.14956	0.006104	9.14956	0.018005	9.14956	0.001831	9.14956	0.006714	9.14956	0.004272	9.14956	0.00946	9.14956	0.005798
		9.16422	0.003998	9.16422	0.004273	9.16422	0.006103	9.16422	0.006103	9.16422	0.004578	9.16422	0.004272	9.16422	0.006409	9.16422	0.003968	9.16422	0.004882	9.16422	0.006713	9.16422	0.003357	9.16422	0.005188	9.16422	0.00763	9.16422	0.003052	9.16422	0.00763	9.16422	0.003662	9.16422	0.004272	9.16422	0.003968	9.16422	0.00824	9.16422	0.006408	9.16422	0.00885	9.16422	0.005493	9.16422	0.00885	9.16422	0.003662
		9.17888	0.002868	9.17888	0.004578	9.17888	0.004577	9.17888	0.004882	9.17888	0.004578	9.17888	0.007019	9.17888	0.007935	9.17888	0.003968	9.17888	0.006713	9.17888	0.00885	9.17888	0.004272	9.17888	0.006408	9.17888	0.005799	9.17888	0.003662	9.17888	0.009461	9.17888	0.004882	9.17888	0.005493	9.17888	0.004578	9.17888	0.007324	9.17888	0.005188	9.17888	0.007934	9.17888	0.003662	9.17888	0.011902	9.17888	0.004883
		9.19355	0.004059	9.19355	0.004273	9.19355	0.005798	9.19355	0.005798	9.19355	0.003662	9.19355	0.002441	9.19355	0.007019	9.19355	0.004883	9.19355	0.005493	9.19355	0.008239	9.19355	0.003967	9.19355	0.003662	9.19355	0.006409	9.19355	0.003967	9.19355	0.00763	9.19355	0.004577	9.19355	0.006408	9.19355	0.006104	9.19355	0.010376	9.19355	0.005798	9.19355	0.005798	9.19355	0.003967	9.19355	0.010986	9.19355	0.005798
		9.20821	0.004364	9.20821	0.005494	9.20821	0.006713	9.20821	0.006713	9.20821	0.005493	9.20821	0.005798	9.20821	0.003662	9.20821	0.004578	9.20821	0.004272	9.20821	0.007934	9.20821	0.003967	9.20821	0.003662	9.20821	0.008851	9.20821	0.005188	9.20821	0.010071	9.20821	0.005188	9.20821	0.006408	9.20821	0.005188	9.20821	0.011596	9.20821	0.004882	9.20821	0.006714	9.20821	0.004882	9.20821	0.009155	9.20821	0.004883
		9.22287	0.004272	9.22287	0.004273	9.22287	0.005798	9.22287	0.004577	9.22287	0.001526	9.22287	0.004272	9.22287	0.004578	9.22287	0.00824	9.22287	0.005493	9.22287	0.006713	9.22287	0.004272	9.22287	0.004577	9.22287	0.006409	9.22287	0.003662	9.22287	0.005798	9.22287	0.003662	9.22287	0.006408	9.22287	0.005188	9.22287	0.010376	9.22287	0.005188	9.22287	0.006409	9.22287	0.003357	9.22287	0.010376	9.22287	0.005798
		9.23754	0.003814	9.23754	0.004578	9.23754	0.005798	9.23754	0.003357	9.23754	0.002747	9.23754	0.005493	9.23754	0.004273	9.23754	0.003357	9.23754	0.003662	9.23754	0.005493	9.23754	0.005798	9.23754	0.005798	9.23754	0.009156	9.23754	0.003052	9.23754	0.021057	9.23754	0.005493	9.23754	0.005188	9.23754	0.005188	9.23754	0.007934	9.23754	0.003357	9.23754	0.006714	9.23754	0.004882	9.23754	0.009766	9.23754	0.006104
		9.2522	0.003906	9.2522	0.006409	9.2522	0.004882	9.2522	0.004272	9.2522	0.002136	9.2522	0.003662	9.2522	0.005493	9.2522	0.007019	9.2522	0.006713	9.2522	0.007629	9.2522	0.004577	9.2522	0.004577	9.2522	0.009461	9.2522	0.005493	9.2522	0.024719	9.2522	0.003357	9.2522	0.003357	9.2522	0.005188	9.2522	0.00824	9.2522	0.003051	9.2522	0.008545	9.2522	0.003662	9.2522	0.010071	9.2522	0.006409
		9.26686	0.003174	9.26686	0.004883	9.26686	0.007324	9.26686	0.004272	9.26686	0.004578	9.26686	0.004272	9.26686	0.003052	9.26686	0.005188	9.26686	0.003967	9.26686	0.007019	9.26686	0.003662	9.26686	0.004577	9.26686	0.010071	9.26686	0.004272	9.26686	0.007324	9.26686	0.004882	9.26686	0.006408	9.26686	0.007935	9.26686	0.005188	9.26686	0.006713	9.26686	0.005188	9.26686	0.003967	9.26686	0.010376	9.26686	0.005188
		9.28153	0.003387	9.28153	0.006104	9.28153	0.005188	9.28153	0.001831	9.28153	0.002136	9.28153	0.004883	9.28153	0.004578	9.28153	0.003968	9.28153	0.006103	9.28153	0.005798	9.28153	0.006713	9.28153	0.006408	9.28153	0.005799	9.28153	0.003662	9.28153	0.010071	9.28153	0.003051	9.28153	0.005493	9.28153	0.005188	9.28153	0.010986	9.28153	0.005493	9.28153	0.004272	9.28153	0.004882	9.28153	0.00885	9.28153	0.007324
		9.29619	0.003509	9.29619	0.005799	9.29619	0.005798	9.29619	0.004882	9.29619	0.003357	9.29619	0.003357	9.29619	0.006104	9.29619	0.00763	9.29619	0.005188	9.29619	0.006103	9.29619	0.005188	9.29619	0.006103	9.29619	0.008851	9.29619	0.005493	9.29619	0.00824	9.29619	0.002746	9.29619	0.005188	9.29619	0.006104	9.29619	0.00946	9.29619	0.002746	9.29619	0.005798	9.29619	0.005188	9.29619	0.010376	9.29619	0.006104
		9.31085	0.00354	9.31085	0.005799	9.31085	0.005493	9.31085	0.003357	9.31085	0.002747	9.31085	0.003967	9.31085	0.004883	9.31085	0.006409	9.31085	0.007019	9.31085	0.004882	9.31085	0.006713	9.31085	0.004577	9.31085	0.005494	9.31085	0.006714	9.31085	0.003357	9.31085	0.006103	9.31085	0.004577	9.31085	0.005799	9.31085	0.008545	9.31085	0.003662	9.31085	0.006409	9.31085	0.002746	9.31085	0.011597	9.31085	0.002747
		9.32551	0.003174	9.32551	0.004883	9.32551	0.007629	9.32551	0.004272	9.32551	0.004883	9.32551	0.002441	9.32551	0.006714	9.32551	0.005188	9.32551	0.006713	9.32551	0.005798	9.32551	0.003662	9.32551	0.004577	9.32551	0.008545	9.32551	0.004883	9.32551	0.007019	9.32551	0.006103	9.32551	0.003357	9.32551	0.006409	9.32551	0.007019	9.32551	0.004272	9.32551	0.004883	9.32551	0.003051	9.32551	0.009155	9.32551	0.006104
		9.34018	0.003418	9.34018	0.006409	9.34018	0.004272	9.34018	0.002441	9.34018	0.003357	9.34018	0.003662	9.34018	0.005493	9.34018	0.006409	9.34018	0.004882	9.34018	0.008545	9.34018	0.006713	9.34018	0.004577	9.34018	0.006714	9.34018	0.004883	9.34018	0.007324	9.34018	0.005188	9.34018	0.005188	9.34018	0.005188	9.34018	0.008545	9.34018	0.003357	9.34018	0.003967	9.34018	0.004272	9.34018	0.00824	9.34018	0.004578
		9.35484	0.002228	9.35484	0.004578	9.35484	0.003357	9.35484	0.003357	9.35484	0.003662	9.35484	0.004272	9.35484	0.004273	9.35484	0.006714	9.35484	0.007324	9.35484	0.006103	9.35484	0.004272	9.35484	0.005798	9.35484	0.00824	9.35484	0.006409	9.35484	0.003662	9.35484	0.003662	9.35484	0.004272	9.35484	0.004273	9.35484	0.00946	9.35484	0.004882	9.35484	0.007019	9.35484	0.004272	9.35484	0.010376	9.35484	0.004578
		9.3695	0.002746	9.3695	0.003663	9.3695	0.007019	9.3695	0.002441	9.3695	0.003967	9.3695	0.003052	9.3695	0.003662	9.3695	0.002747	9.3695	0.004882	9.3695	0.008545	9.3695	0.006713	9.3695	0.005798	9.3695	0.00824	9.3695	0.006714	9.3695	0.005188	9.3695	0.006713	9.3695	0.002441	9.3695	0.003968	9.3695	0.00824	9.3695	0.004272	9.3695	0.006103	9.3695	0.004882	9.3695	0.009155	9.3695	0.006714
		9.38416	0.003418	9.38416	0.005494	9.38416	0.002441	9.38416	0.002441	9.38416	0.004578	9.38416	0.004272	9.38416	0.004883	9.38416	0.003357	9.38416	0.004882	9.38416	0.004272	9.38416	0.004577	9.38416	0.005798	9.38416	0.00763	9.38416	0.004883	9.38416	0.010071	9.38416	0.006103	9.38416	0.006408	9.38416	0.004273	9.38416	0.00885	9.38416	0.003051	9.38416	0.006714	9.38416	0.005798	9.38416	0.010681	9.38416	0.005188
		9.39883	0.003509	9.39883	0.004883	9.39883	0.004272	9.39883	0.003357	9.39883	0.003967	9.39883	0.002441	9.39883	0.005493	9.39883	0.005799	9.39883	0.006103	9.39883	0.005798	9.39883	0.005493	9.39883	0.004272	9.39883	0.00824	9.39883	0.004883	9.39883	0.006104	9.39883	0.001831	9.39883	0.004577	9.39883	0.005799	9.39883	0.006408	9.39883	0.004577	9.39883	0.005798	9.39883	0.004882	9.39883	0.007935	9.39883	0.005188
		9.41349	0.00357	9.41349	0.006104	9.41349	0.002441	9.41349	0.003051	9.41349	0.003052	9.41349	0.003967	9.41349	0.006104	9.41349	0.006104	9.41349	0.003967	9.41349	0.007324	9.41349	0.005493	9.41349	0.005493	9.41349	0.007325	9.41349	0.003967	9.41349	0.007935	9.41349	0.006713	9.41349	0.003967	9.41349	0.003663	9.41349	0.007324	9.41349	0.005493	9.41349	0.007324	9.41349	0.007019	9.41349	0.010681	9.41349	0.003357
		9.42815	0.00238	9.42815	0.004578	9.42815	0.004272	9.42815	0.004577	9.42815	0.004578	9.42815	0.003052	9.42815	0.006104	9.42815	0.005799	9.42815	0.005798	9.42815	0.005493	9.42815	0.004882	9.42815	0.006408	9.42815	0.005799	9.42815	0.004578	9.42815	0.005798	9.42815	0.003662	9.42815	0.005798	9.42815	0.003968	9.42815	0.006408	9.42815	0.006713	9.42815	0.007934	9.42815	0.005798	9.42815	0.011597	9.42815	0.004578
		9.44281	0.002991	9.44281	0.004883	9.44281	0.004577	9.44281	0.004272	9.44281	0.005188	9.44281	0.006103	9.44281	0.004883	9.44281	0.005188	9.44281	0.003662	9.44281	0.007324	9.44281	0.004577	9.44281	0.006714	9.44281	0.006104	9.44281	0.003052	9.44281	0.005798	9.44281	0.003662	9.44281	0.005798	9.44281	0.007019	9.44281	0.010376	9.44281	0.004882	9.44281	0.00885	9.44281	0.002441	9.44281	0.009155	9.44281	0.003967
		9.45748	0.00357	9.45748	0.002137	9.45748	0.002441	9.45748	0.003967	9.45748	0.006714	9.45748	0.002441	9.45748	0.004578	9.45748	0.004578	9.45748	0.002441	9.45748	0.005188	9.45748	0.007629	9.45748	0.006408	9.45748	0.006409	9.45748	0.005188	9.45748	0.006409	9.45748	0.003967	9.45748	0.00061	9.45748	0.008851	9.45748	0.010986	9.45748	0.005798	9.45748	0.00885	9.45748	0.004882	9.45748	0.008545	9.45748	0.004578
		9.47214	0.00296	9.47214	0.004273	9.47214	0.005493	9.47214	0.003357	9.47214	0.005188	9.47214	0.004272	9.47214	0.006104	9.47214	0.003968	9.47214	0.006103	9.47214	0.005493	9.47214	0.005493	9.47214	0.005188	9.47214	0.007325	9.47214	0.004883	9.47214	0.004578	9.47214	0.005493	9.47214	0.005188	9.47214	0.008851	9.47214	0.009155	9.47214	0.004882	9.47214	0.00885	9.47214	0.007324	9.47214	0.009766	9.47214	0.001526
		9.4868	0.003143	9.4868	0.004883	9.4868	0.004882	9.4868	0.003662	9.4868	0.004883	9.4868	0.002136	9.4868	0.003052	9.4868	0.001526	9.4868	0.007019	9.4868	0.00946	9.4868	0.005493	9.4868	0.004272	9.4868	0.006409	9.4868	0.003052	9.4868	0.004578	9.4868	0.003662	9.4868	0.00885	9.4868	0.006409	9.4868	0.011902	9.4868	0.004577	9.4868	0.006714	9.4868	0.007629	9.4868	0.007935	9.4868	0.002747
		9.50147	0.003479	9.50147	0.003663	9.50147	0.002441	9.50147	0.004577	9.50147	0.005798	9.50147	0.004883	9.50147	0.003662	9.50147	0.005799	9.50147	0.004882	9.50147	0.007324	9.50147	0.005493	9.50147	0.005798	9.50147	0.007019	9.50147	0.004883	9.50147	0.00885	9.50147	0.002441	9.50147	0.005493	9.50147	0.010071	9.50147	0.009155	9.50147	0.003051	9.50147	0.004883	9.50147	0.005493	9.50147	0.006103	9.50147	0.003052
		9.51613	0.003174	9.51613	0.006409	9.51613	0.006713	9.51613	0.003357	9.51613	0.004273	9.51613	0.003052	9.51613	0.004883	9.51613	0.003968	9.51613	0.006103	9.51613	0.006103	9.51613	0.004882	9.51613	0.005493	9.51613	0.006104	9.51613	0.006714	9.51613	0.007324	9.51613	0.004882	9.51613	0.00824	9.51613	0.00824	9.51613	0.00946	9.51613	0.005493	9.51613	0.005798	9.51613	0.004577	9.51613	0.011291	9.51613	0.004273
		9.53079	0.002655	9.53079	0.003663	9.53079	0.003357	9.53079	0.002746	9.53079	0.004578	9.53079	0.005493	9.53079	0.003357	9.53079	0.005188	9.53079	0.004272	9.53079	0.009155	9.53079	0.003357	9.53079	0.005798	9.53079	0.007019	9.53079	0.003052	9.53079	0.009155	9.53079	0.006103	9.53079	0.005798	9.53079	0.008545	9.53079	0.011291	9.53079	0.005798	9.53079	0.006409	9.53079	0.003967	9.53079	0.007629	9.53079	0.001526
		9.54546	0.002746	9.54546	0.003968	9.54546	0.004272	9.54546	0.003662	9.54546	0.005493	9.54546	0.001221	9.54546	0.003052	9.54546	0.004578	9.54546	0.003967	9.54546	0.00885	9.54546	0.004577	9.54546	0.006408	9.54546	0.006714	9.54546	0.003052	9.54546	0.007324	9.54546	0.005493	9.54546	0.005798	9.54546	0.006409	9.54546	0.012207	9.54546	0.003662	9.54546	0.007324	9.54546	0.004882	9.54546	0.009155	9.54546	0.003967
		9.56012	0.002411	9.56012	0.001831	9.56012	0.005493	9.56012	0.002746	9.56012	0.003357	9.56012	0.002441	9.56012	0.003968	9.56012	0.004273	9.56012	0.003051	9.56012	0.006408	9.56012	0.005493	9.56012	0.005798	9.56012	0.005188	9.56012	0.004272	9.56012	0.005798	9.56012	0.004577	9.56012	0.006408	9.56012	0.008545	9.56012	0.00824	9.56012	0.003967	9.56012	0.006714	9.56012	0.007324	9.56012	0.009155	9.56012	0.005798
		9.57478	0.00296	9.57478	0.003968	9.57478	0.004272	9.57478	0.002136	9.57478	0.003967	9.57478	0.002747	9.57478	0.003662	9.57478	0.006714	9.57478	0.003662	9.57478	0.007324	9.57478	0.004272	9.57478	0.005493	9.57478	0.010071	9.57478	0.003662	9.57478	0.004883	9.57478	0.005188	9.57478	0.005798	9.57478	0.007935	9.57478	0.00824	9.57478	0.005493	9.57478	0.006714	9.57478	0.007019	9.57478	0.00885	9.57478	0.004883
		9.58944	0.002838	9.58944	0.004578	9.58944	0.003051	9.58944	0.003051	9.58944	0.005798	9.58944	0.002441	9.58944	0.003357	9.58944	0.004883	9.58944	0.004882	9.58944	0.006713	9.58944	0.004577	9.58944	0.004883	9.58944	0.00763	9.58944	0.004883	9.58944	0.006409	9.58944	0.003357	9.58944	0.006103	9.58944	0.007935	9.58944	0.009155	9.58944	0.003662	9.58944	0.007324	9.58944	0.004882	9.58944	0.009155	9.58944	0.004883
		9.60411	0.002441	9.60411	0.004578	9.60411	0.005493	9.60411	0.004882	9.60411	0.003967	9.60411	0.003052	9.60411	0.004883	9.60411	0.005494	9.60411	0.005188	9.60411	0.005493	9.60411	0.004272	9.60411	0.005493	9.60411	0.007325	9.60411	0.004883	9.60411	0.005798	9.60411	0.004272	9.60411	0.006103	9.60411	0.009461	9.60411	0.014343	9.60411	0.003967	9.60411	0.007934	9.60411	0.007324	9.60411	0.009155	9.60411	0.004883
		9.61877	0.002929	9.61877	0.004883	9.61877	0.003662	9.61877	0.004882	9.61877	0.002747	9.61877	0.001221	9.61877	0.003357	9.61877	0.003968	9.61877	0.006103	9.61877	0.004577	9.61877	0.003662	9.61877	0.004883	9.61877	0.006104	9.61877	0.006103	9.61877	0.007935	9.61877	0.005188	9.61877	0.005798	9.61877	0.006714	9.61877	0.010376	9.61877	0.003662	9.61877	0.007324	9.61877	0.006713	9.61877	0.006714	9.61877	0.005493
		9.63343	0.00238	9.63343	0.004883	9.63343	0.005188	9.63343	0.003051	9.63343	0.005188	9.63343	0.004272	9.63343	0.003357	9.63343	0.003663	9.63343	0.005798	9.63343	0.005188	9.63343	0.007324	9.63343	0.003967	9.63343	0.005188	9.63343	0.004883	9.63343	0.007324	9.63343	0.004272	9.63343	0.00946	9.63343	0.00763	9.63343	0.00946	9.63343	0.004882	9.63343	0.007324	9.63343	0.005798	9.63343	0.006714	9.63343	0.006714
		9.64809	0.001587	9.64809	0.002747	9.64809	0.003967	9.64809	0.003357	9.64809	0.007324	9.64809	0.003662	9.64809	0.003662	9.64809	0.004578	9.64809	0.004272	9.64809	0.009765	9.64809	0.006713	9.64809	0.003662	9.64809	0.00763	9.64809	0.004272	9.64809	0.005188	9.64809	0.004272	9.64809	0.010071	9.64809	0.009156	9.64809	0.010071	9.64809	0.005493	9.64809	0.007934	9.64809	0.005188	9.64809	0.007324	9.64809	0.001526
		9.66276	0.00177	9.66276	0.002442	9.66276	0.003357	9.66276	0.004272	9.66276	0.005188	9.66276	0.003662	9.66276	0.004273	9.66276	0.004578	9.66276	0.005798	9.66276	0.006103	9.66276	0.004577	9.66276	0.005798	9.66276	0.00763	9.66276	0.006103	9.66276	0.007019	9.66276	0.003662	9.66276	0.007629	9.66276	0.008545	9.66276	0.00824	9.66276	0.005493	9.66276	0.007934	9.66276	0.005798	9.66276	0.005188	9.66276	0.005798
		9.67742	0.002289	9.67742	0.005494	9.67742	0.004577	9.67742	0.003662	9.67742	0.005188	9.67742	0.004272	9.67742	0.004273	9.67742	0.004273	9.67742	0.004577	9.67742	0.006103	9.67742	0.007324	9.67742	0.005188	9.67742	0.00824	9.67742	0.003052	9.67742	0.00763	9.67742	0.004577	9.67742	0.007324	9.67742	0.007325	9.67742	0.010071	9.67742	0.006103	9.67742	0.00946	9.67742	0.004882	9.67742	0.009155	9.67742	0.006714
		9.69208	0.002044	9.69208	0.003357	9.69208	0.005493	9.69208	0.004577	9.69208	0.003662	9.69208	0.003662	9.69208	0.003968	9.69208	0.003968	9.69208	0.002746	9.69208	0.011291	9.69208	0.008239	9.69208	0.007324	9.69208	0.004273	9.69208	0.004883	9.69208	0.004273	9.69208	0.005188	9.69208	0.006408	9.69208	0.007935	9.69208	0.007934	9.69208	0.005188	9.69208	0.006714	9.69208	0.004882	9.69208	0.009155	9.69208	0.005798
		9.70674	0.001922	9.70674	0.004883	9.70674	0.004577	9.70674	0.003051	9.70674	0.005798	9.70674	0.003052	9.70674	0.003357	9.70674	0.004273	9.70674	0.004882	9.70674	0.00885	9.70674	0.005798	9.70674	0.005798	9.70674	0.006409	9.70674	0.003662	9.70674	0.004578	9.70674	0.005493	9.70674	0.004883	9.70674	0.006714	9.70674	0.008545	9.70674	0.006103	9.70674	0.006103	9.70674	0.006713	9.70674	0.007935	9.70674	0.004273
		9.72141	0.001953	9.72141	0.003663	9.72141	0.004272	9.72141	0.003357	9.72141	0.005493	9.72141	0.006103	9.72141	0.003052	9.72141	0.003663	9.72141	0.005493	9.72141	0.012512	9.72141	0.006713	9.72141	0.006408	9.72141	0.00824	9.72141	0.003662	9.72141	0.005798	9.72141	0.003357	9.72141	0.007019	9.72141	0.007019	9.72141	0.016784	9.72141	0.003662	9.72141	0.005188	9.72141	0.007324	9.72141	0.007629	9.72141	0.004883
		9.73607	0.002319	9.73607	0.004273	9.73607	0.005798	9.73607	0.002136	9.73607	0.004883	9.73607	0.003052	9.73607	0.003662	9.73607	0.003968	9.73607	0.003357	9.73607	0.008239	9.73607	0.005493	9.73607	0.006714	9.73607	0.008545	9.73607	0.004272	9.73607	0.003967	9.73607	0.006713	9.73607	0.006408	9.73607	0.007935	9.73607	0.016174	9.73607	0.005493	9.73607	0.006103	9.73607	0.004272	9.73607	0.007629	9.73607	0.003357
		9.75073	0.002228	9.75073	0.006104	9.75073	0.004577	9.75073	0.004882	9.75073	0.005188	9.75073	0.001831	9.75073	0.004273	9.75073	0.002137	9.75073	0.003967	9.75073	0.007629	9.75073	0.008239	9.75073	0.005798	9.75073	0.00763	9.75073	0.004272	9.75073	0.005188	9.75073	0.003662	9.75073	0.005188	9.75073	0.007325	9.75073	0.018005	9.75073	0.007019	9.75073	0.005493	9.75073	0.006103	9.75073	0.009155	9.75073	0.002136
		9.7654	0.002044	9.7654	0.004883	9.7654	0.006713	9.7654	0.002441	9.7654	0.006409	9.7654	0.001831	9.7654	0.003662	9.7654	0.005188	9.7654	0.004577	9.7654	0.007324	9.7654	0.007934	9.7654	0.007629	9.7654	0.00763	9.7654	0.004272	9.7654	0.007019	9.7654	0.003357	9.7654	0.006408	9.7654	0.004883	9.7654	0.010071	9.7654	0.005493	9.7654	0.007019	9.7654	0.006103	9.7654	0.007935	9.7654	0.001526
		9.78006	0.001648	9.78006	0.003357	9.78006	0.005493	9.78006	0.002441	9.78006	0.004578	9.78006	0.003662	9.78006	0.003968	9.78006	0.004578	9.78006	0.003662	9.78006	0.007934	9.78006	0.007019	9.78006	0.007934	9.78006	0.00763	9.78006	0.003967	9.78006	0.007935	9.78006	0.004272	9.78006	0.005798	9.78006	0.006104	9.78006	0.010986	9.78006	0.007324	9.78006	0.006714	9.78006	0.004577	9.78006	0.006103	9.78006	0.005493
		9.79472	0.002044	9.79472	0.003663	9.79472	0.005188	9.79472	0.003357	9.79472	0.002747	9.79472	0.003662	9.79472	0.006104	9.79472	0.005188	9.79472	0.006713	9.79472	0.009765	9.79472	0.005798	9.79472	0.005188	9.79472	0.005188	9.79472	0.002747	9.79472	0.006409	9.79472	0.003662	9.79472	0.006408	9.79472	0.006409	9.79472	0.010071	9.79472	0.007324	9.79472	0.007324	9.79472	0.005798	9.79472	0.009155	9.79472	0.005188
		9.80938	0.002441	9.80938	0.003052	9.80938	0.004577	9.80938	0.004882	9.80938	0.005798	9.80938	0.001221	9.80938	0.005188	9.80938	0.005494	9.80938	0.004882	9.80938	0.00885	9.80938	0.007019	9.80938	0.004272	9.80938	0.005799	9.80938	0.004272	9.80938	0.005493	9.80938	0.003357	9.80938	0.007019	9.80938	0.006104	9.80938	0.007019	9.80938	0.006713	9.80938	0.007324	9.80938	0.003357	9.80938	0.007629	9.80938	0.002136
		9.82405	0.001404	9.82405	0.003663	9.82405	0.002746	9.82405	0.005493	9.82405	0.005188	9.82405	0.002136	9.82405	0.003968	9.82405	0.003052	9.82405	0.005188	9.82405	0.009155	9.82405	0.009765	9.82405	0.004272	9.82405	0.003968	9.82405	0.004272	9.82405	0.003967	9.82405	0.003357	9.82405	0.005798	9.82405	0.005799	9.82405	0.007934	9.82405	0.005188	9.82405	0.00824	9.82405	0.004272	9.82405	0.009155	9.82405	0.001221
		9.83871	0.002136	9.83871	0.003663	9.83871	0.004882	9.83871	0.007324	9.83871	0.006714	9.83871	0.001526	9.83871	0.005493	9.83871	0.005188	9.83871	0.003357	9.83871	0.010986	9.83871	0.005493	9.83871	0.005188	9.83871	0.00763	9.83871	0.004883	9.83871	0.003662	9.83871	0.004882	9.83871	0.005493	9.83871	0.006104	9.83871	0.009155	9.83871	0.004882	9.83871	0.006714	9.83871	0.005493	9.83871	0.007019	9.83871	0.004273
		9.85337	0.002533	9.85337	0.001221	9.85337	0.005493	9.85337	0.006408	9.85337	0.003357	9.85337	0.002136	9.85337	0.003662	9.85337	0.003968	9.85337	0.00122	9.85337	0.007324	9.85337	0.004882	9.85337	0.003052	9.85337	0.007325	9.85337	0.002747	9.85337	0.004578	9.85337	0.003357	9.85337	0.00885	9.85337	0.006104	9.85337	0.007934	9.85337	0.006103	9.85337	0.007934	9.85337	0.006408	9.85337	0.008545	9.85337	0.005493
		9.86804	0.002228	9.86804	0.004273	9.86804	0.006103	9.86804	0.006103	9.86804	0.003357	9.86804	0.003052	9.86804	0.003357	9.86804	0.003663	9.86804	0.003051	9.86804	0.006713	9.86804	0.005188	9.86804	0.005188	9.86804	0.006104	9.86804	0.003662	9.86804	0.003662	9.86804	0.002441	9.86804	0.004577	9.86804	0.00824	9.86804	0.00946	9.86804	0.008545	9.86804	0.007934	9.86804	0.003662	9.86804	0.009766	9.86804	0.005798
		9.8827	0.001404	9.8827	0.004273	9.8827	0.006408	9.8827	0.005798	9.8827	0.004578	9.8827	0.002747	9.8827	0.005493	9.8827	0.004883	9.8827	0.005798	9.8827	0.008239	9.8827	0.009155	9.8827	0.006408	9.8827	0.007325	9.8827	0.004272	9.8827	0.003967	9.8827	0.003357	9.8827	0.007019	9.8827	0.007019	9.8827	0.011596	9.8827	0.008239	9.8827	0.006103	9.8827	0.004272	9.8827	0.007629	9.8827	0.003052
		9.89736	0.001953	9.89736	0.006104	9.89736	0.005493	9.89736	0.005798	9.89736	0.005798	9.89736	0.002747	9.89736	0.003968	9.89736	0.003968	9.89736	0.005798	9.89736	0.008239	9.89736	0.003357	9.89736	0.007019	9.89736	0.003968	9.89736	0.005493	9.89736	0.004578	9.89736	0.003051	9.89736	0.007629	9.89736	0.007019	9.89736	0.011291	9.89736	0.007019	9.89736	0.006103	9.89736	0.006713	9.89736	0.006714	9.89736	0.004578
		9.91202	0.002044	9.91202	0.004578	9.91202	0.006713	9.91202	0.005493	9.91202	0.004273	9.91202	0.002747	9.91202	0.006409	9.91202	0.003968	9.91202	0.003662	9.91202	0.00946	9.91202	0.007324	9.91202	0.004577	9.91202	0.007019	9.91202	0.003662	9.91202	0.005798	9.91202	0.004882	9.91202	0.006714	9.91202	0.005188	9.91202	0.011902	9.91202	0.005493	9.91202	0.007324	9.91202	0.004272	9.91202	0.009155	9.91202	0.005798
		9.92669	0.00119	9.92669	0.004883	9.92669	0.006103	9.92669	0.004272	9.92669	0.004273	9.92669	0.003052	9.92669	0.002136	9.92669	0.001526	9.92669	0.004577	9.92669	0.008239	9.92669	0.005493	9.92669	0.002746	9.92669	0.004578	9.92669	0.004272	9.92669	0.005798	9.92669	0.007019	9.92669	0.003357	9.92669	0.005188	9.92669	0.022888	9.92669	0.003967	9.92669	0.007019	9.92669	0.005798	9.92669	0.009766	9.92669	0.003967
		9.94135	0.00177	9.94135	0.007019	9.94135	0.003357	9.94135	0.004577	9.94135	0.003357	9.94135	0.003662	9.94135	0.001221	9.94135	0.005188	9.94135	0.004272	9.94135	0.010986	9.94135	0.004882	9.94135	0.003357	9.94135	0.006409	9.94135	0.005493	9.94135	0.005493	9.94135	0.002441	9.94135	0.003052	9.94135	0.007019	9.94135	0.007934	9.94135	0.007019	9.94135	0.006714	9.94135	0.004882	9.94135	0.00946	9.94135	0.003357
		9.95601	0.001404	9.95601	0.003052	9.95601	0.005493	9.95601	0.004882	9.95601	0.003967	9.95601	0.003662	9.95601	0.003968	9.95601	0.004883	9.95601	0.004577	9.95601	0.011901	9.95601	0.003357	9.95601	0.006408	9.95601	0.006104	9.95601	0.003357	9.95601	0.004578	9.95601	0.004577	9.95601	0.004577	9.95601	0.004883	9.95601	0.007019	9.95601	0.005493	9.95601	0.006103	9.95601	0.003357	9.95601	0.010986	9.95601	0.004273
		9.97067	0.001709	9.97067	0.003663	9.97067	0.007324	9.97067	0.003662	9.97067	0.004578	9.97067	0.005493	9.97067	0.004883	9.97067	0.004578	9.97067	0.005493	9.97067	0.01007	9.97067	0.005798	9.97067	0.004577	9.97067	0.006104	9.97067	0.003357	9.97067	0.006409	9.97067	0.002746	9.97067	0.00946	9.97067	0.006409	9.97067	0.00946	9.97067	0.006713	9.97067	0.007019	9.97067	0.004882	9.97067	0.010376	9.97067	0.003662
		9.98534	0.001983	9.98534	0.003968	9.98534	0.004272	9.98534	0.005188	9.98534	0.004273	9.98534	0.003967	9.98534	0.003052	9.98534	0.006714	9.98534	0.006713	9.98534	0.009155	9.98534	0.003662	9.98534	0.005493	9.98534	0.006104	9.98534	0.004578	9.98534	0.00763	9.98534	0.00122	9.98534	0.010376	9.98534	0.007019	9.98534	0.010376	9.98534	0.005188	9.98534	0.009155	9.98534	0.004272	9.98534	0.009766	9.98534	0.006714
		10	0.001983	10	0.005188	10	0.006713	10	0.006103	10	0.005493	10	0.002747	10	0.003662	10	0.005188	10	0.005188	10	0.009155	10	0.004882	10	0.00824	10	0.005799	10	0.004272	10	0.003357	10	0.002746	10	0.007324	10	0.006104	10	0.00824	10	0.006103	10	0.007934	10	0.006103	10	0.011291	10	0.004883
		10.0147	0.00177	10.0147	0.003052	10.0147	0.003662	10.0147	0.003662	10.0147	0.004578	10.0147	0.003052	10.0147	0.002747	10.0147	0.00763	10.0147	0.003967	10.0147	0.00885	10.0147	0.006713	10.0147	0.004577	10.0147	0.006409	10.0147	0.002747	10.0147	0.004578	10.0147	0.002746	10.0147	0.00885	10.0147	0.007019	10.0147	0.010681	10.0147	0.003662	10.0147	0.008545	10.0147	0.003662	10.0147	0.009155	10.0147	0.006104
		10.0293	0.001678	10.0293	0.005494	10.0293	0.003051	10.0293	0.005493	10.0293	0.004578	10.0293	0.004272	10.0293	0.004273	10.0293	0.005188	10.0293	0.005493	10.0293	0.008545	10.0293	0.006408	10.0293	0.005798	10.0293	0.006409	10.0293	0.004272	10.0293	0.003967	10.0293	0.003662	10.0293	0.009155	10.0293	0.006104	10.0293	0.005493	10.0293	0.007019	10.0293	0.007324	10.0293	0.005493	10.0293	0.00824	10.0293	0.003967
		10.044	0.001098	10.044	0.003663	10.044	0.005798	10.044	0.006713	10.044	0.002747	10.044	0.004272	10.044	0.004578	10.044	0.003968	10.044	0.006103	10.044	0.009765	10.044	0.006103	10.044	0.003967	10.044	0.006104	10.044	0.005188	10.044	0.003967	10.044	0.003662	10.044	0.005798	10.044	0.007019	10.044	0.005188	10.044	0.006103	10.044	0.006714	10.044	0.002746	10.044	0.010071	10.044	0.006104
		10.0587	0.001953	10.0587	0.004883	10.0587	0.007324	10.0587	0.004272	10.0587	0.005798	10.0587	0.003662	10.0587	0.006409	10.0587	0.004578	10.0587	0.006103	10.0587	0.009765	10.0587	0.003967	10.0587	0.004883	10.0587	0.00763	10.0587	0.002136	10.0587	0.004883	10.0587	0.001525	10.0587	0.007019	10.0587	0.003968	10.0587	0.007019	10.0587	0.004272	10.0587	0.005188	10.0587	0.001831	10.0587	0.00824	10.0587	0.005188
		10.0733	0.001404	10.0733	0.004273	10.0733	0.002746	10.0733	0.005188	10.0733	0.003967	10.0733	0.001831	10.0733	0.003662	10.0733	0.006714	10.0733	0.007019	10.0733	0.008545	10.0733	0.005798	10.0733	0.006714	10.0733	0.007019	10.0733	0.003662	10.0733	0.004578	10.0733	0.002441	10.0733	0.007934	10.0733	0.005188	10.0733	0.005188	10.0733	0.005798	10.0733	0.006103	10.0733	0.004577	10.0733	0.007019	10.0733	0.005188
		10.088	0.001312	10.088	0.005188	10.088	0.004882	10.088	0.004882	10.088	0.003662	10.088	0.003357	10.088	0.005188	10.088	0.005188	10.088	0.006103	10.088	0.009765	10.088	0.008239	10.088	0.002441	10.088	0.003968	10.088	0.001831	10.088	0.006409	10.088	0.004882	10.088	0.00946	10.088	0.006104	10.088	0.005493	10.088	0.005188	10.088	0.005188	10.088	0.004882	10.088	0.007935	10.088	0.004883
		10.1026	0.001343	10.1026	0.004273	10.1026	0.003967	10.1026	0.003662	10.1026	0.003357	10.1026	0.005188	10.1026	0.006409	10.1026	0.005188	10.1026	0.005798	10.1026	0.009155	10.1026	0.007019	10.1026	0.002136	10.1026	0.005188	10.1026	0.004272	10.1026	0.00824	10.1026	0.002441	10.1026	0.005493	10.1026	0.002747	10.1026	0.007934	10.1026	0.003357	10.1026	0.007019	10.1026	0.003662	10.1026	0.00946	10.1026	0.004883
		10.1173	0.001617	10.1173	0.004578	10.1173	0.002441	10.1173	0.004272	10.1173	0.004883	10.1173	0.003052	10.1173	0.004273	10.1173	0.00763	10.1173	0.005188	10.1173	0.010376	10.1173	0.007324	10.1173	0.005493	10.1173	0.005188	10.1173	0.004883	10.1173	0.005188	10.1173	0.003357	10.1173	0.007324	10.1173	0.003968	10.1173	0.016479	10.1173	0.004882	10.1173	0.008545	10.1173	0.002441	10.1173	0.00946	10.1173	0.005798
		10.132	0.002044	10.132	0.003357	10.132	0.003967	10.132	0.006713	10.132	0.003357	10.132	0.002136	10.132	0.005799	10.132	0.004883	10.132	0.005493	10.132	0.010376	10.132	0.004882	10.132	0.004883	10.132	0.004883	10.132	0.004272	10.132	0.005188	10.132	0.005493	10.132	0.00824	10.132	0.003357	10.132	0.016479	10.132	0.003967	10.132	0.005798	10.132	0.004272	10.132	0.012817	10.132	0.004883
		10.1466	0.00235	10.1466	0.003052	10.1466	0.00122	10.1466	0.004882	10.1466	0.003662	10.1466	0.004272	10.1466	0.006104	10.1466	0.004883	10.1466	0.005188	10.1466	0.007324	10.1466	0.007934	10.1466	0.005188	10.1466	0.004578	10.1466	0.004272	10.1466	0.004578	10.1466	0.005798	10.1466	0.006714	10.1466	0.005799	10.1466	0.015259	10.1466	0.006103	10.1466	0.003967	10.1466	0.005798	10.1466	0.012512	10.1466	0.004578
		10.1613	0.002685	10.1613	0.002442	10.1613	0.002441	10.1613	0.003967	10.1613	0.003052	10.1613	0.004272	10.1613	0.002442	10.1613	0.006409	10.1613	0.005493	10.1613	0.00946	10.1613	0.005493	10.1613	0.00824	10.1613	0.005799	10.1613	0.001221	10.1613	0.004273	10.1613	0.004882	10.1613	0.00946	10.1613	0.004883	10.1613	0.013733	10.1613	0.003967	10.1613	0.007934	10.1613	0.004272	10.1613	0.009155	10.1613	0.006409
		10.176	0.002044	10.176	0.001526	10.176	0.004882	10.176	0.004882	10.176	0.003662	10.176	0.003052	10.176	0.004273	10.176	0.004578	10.176	0.004272	10.176	0.008545	10.176	0.006713	10.176	0.007019	10.176	0.00763	10.176	0.003967	10.176	0.004578	10.176	0.002441	10.176	0.007934	10.176	0.004578	10.176	0.016784	10.176	0.004577	10.176	0.006714	10.176	0.002746	10.176	0.011597	10.176	0.002747
		10.1906	0.001831	10.1906	0.004273	10.1906	0.003662	10.1906	0.005493	10.1906	0.004883	10.1906	0.004272	10.1906	0.005493	10.1906	0.006409	10.1906	0.003357	10.1906	0.009155	10.1906	0.009765	10.1906	0.005493	10.1906	0.006104	10.1906	0.003052	10.1906	0.002442	10.1906	0.003051	10.1906	0.00824	10.1906	0.005799	10.1906	0.013122	10.1906	0.007934	10.1906	0.003662	10.1906	0.001831	10.1906	0.010986	10.1906	0.003662
		10.2053	0.003021	10.2053	0.002442	10.2053	0.003662	10.2053	0.003662	10.2053	0.003662	10.2053	0.003357	10.2053	0.003968	10.2053	0.004883	10.2053	0.007019	10.2053	0.008545	10.2053	0.006408	10.2053	0.003052	10.2053	0.005188	10.2053	0.003357	10.2053	0.007019	10.2053	0.002746	10.2053	0.007019	10.2053	0.004578	10.2053	0.011291	10.2053	0.004882	10.2053	0.006103	10.2053	0.006103	10.2053	0.009766	10.2053	0.00763
		10.2199	0.002777	10.2199	0.003357	10.2199	0.002441	10.2199	0.006713	10.2199	0.003662	10.2199	0.003967	10.2199	0.004578	10.2199	0.007019	10.2199	0.003051	10.2199	0.008545	10.2199	0.011901	10.2199	0.003967	10.2199	0.00763	10.2199	0.003967	10.2199	0.006104	10.2199	0.003357	10.2199	0.009155	10.2199	0.005494	10.2199	0.00824	10.2199	0.001525	10.2199	0.006103	10.2199	0.003662	10.2199	0.010986	10.2199	0.006409
		10.2346	0.002868	10.2346	0.004883	10.2346	0.002746	10.2346	0.003357	10.2346	0.004273	10.2346	0.003052	10.2346	0.006714	10.2346	0.005188	10.2346	0.004577	10.2346	0.008545	10.2346	0.004882	10.2346	0.007019	10.2346	0.005799	10.2346	0.003662	10.2346	0.006104	10.2346	0.002441	10.2346	0.00824	10.2346	0.003663	10.2346	0.011291	10.2346	0.004882	10.2346	0.003052	10.2346	0.004272	10.2346	0.010376	10.2346	0.004273
		10.2493	0.001892	10.2493	0.004273	10.2493	0.003967	10.2493	0.003357	10.2493	0.004578	10.2493	0.006409	10.2493	0.004273	10.2493	0.007019	10.2493	0.005493	10.2493	0.007629	10.2493	0.003967	10.2493	0.002136	10.2493	0.005188	10.2493	0.002441	10.2493	0.006104	10.2493	0.004577	10.2493	0.006408	10.2493	0.004883	10.2493	0.014343	10.2493	0.005188	10.2493	0.004578	10.2493	0.004272	10.2493	0.007324	10.2493	0.00824
		10.2639	0.001831	10.2639	0.003663	10.2639	0.003357	10.2639	0.004882	10.2639	0.005798	10.2639	0.005493	10.2639	0.006409	10.2639	0.006409	10.2639	0.005493	10.2639	0.008545	10.2639	0.005188	10.2639	0.00946	10.2639	0.005188	10.2639	0.002441	10.2639	0.006714	10.2639	0	10.2639	0.004577	10.2639	0.003968	10.2639	0.011291	10.2639	0.003967	10.2639	0.004883	10.2639	0.004272	10.2639	0.00885	10.2639	0.007324
		10.2786	0.002868	10.2786	0.003663	10.2786	0.005798	10.2786	0.003662	10.2786	0.001831	10.2786	0.004883	10.2786	0.003662	10.2786	0.004578	10.2786	0.004882	10.2786	0.004882	10.2786	0.005188	10.2786	0.006408	10.2786	0.005188	10.2786	0.004883	10.2786	0.006104	10.2786	0.002441	10.2786	0.005188	10.2786	0.006104	10.2786	0.01831	10.2786	0.003967	10.2786	0.004272	10.2786	0.002441	10.2786	0.009766	10.2786	0.00763
		10.2933	0.002746	10.2933	0.003663	10.2933	0.004272	10.2933	0.005493	10.2933	0.003357	10.2933	0.001831	10.2933	0.006104	10.2933	0.004883	10.2933	0.004577	10.2933	0.008239	10.2933	0.00885	10.2933	0.005188	10.2933	0.004883	10.2933	0.002747	10.2933	0.004578	10.2933	0.005188	10.2933	0.006714	10.2933	0.005799	10.2933	0.009765	10.2933	0.002441	10.2933	0.005493	10.2933	0.003662	10.2933	0.008545	10.2933	0.006409
		10.3079	0.002258	10.3079	0.005494	10.3079	0.003357	10.3079	0.004882	10.3079	0.004273	10.3079	0.002136	10.3079	0.009461	10.3079	0.005188	10.3079	0.006408	10.3079	0.008545	10.3079	0.003967	10.3079	0.004272	10.3079	0.005188	10.3079	0.004272	10.3079	0.007324	10.3079	0.006103	10.3079	0.007629	10.3079	0.006409	10.3079	0.016174	10.3079	0.004577	10.3079	0.005493	10.3079	0.003662	10.3079	0.009155	10.3079	0.003967
		10.3226	0.002777	10.3226	0.004883	10.3226	0.003357	10.3226	0.004577	10.3226	0.002747	10.3226	0.004883	10.3226	0.004273	10.3226	0.007325	10.3226	0.005188	10.3226	0.007934	10.3226	0.004882	10.3226	0.005798	10.3226	0.007019	10.3226	0.002441	10.3226	0.003662	10.3226	0.007019	10.3226	0.005798	10.3226	0.005188	10.3226	0.00824	10.3226	0.003662	10.3226	0.002136	10.3226	0.004577	10.3226	0.010376	10.3226	0.005188
		10.3372	0.002807	10.3372	0.003663	10.3372	0.003662	10.3372	0.004882	10.3372	0.003967	10.3372	0.001831	10.3372	0.004578	10.3372	0.003968	10.3372	0.003357	10.3372	0.007934	10.3372	0.003051	10.3372	0.007629	10.3372	0.006409	10.3372	0.003052	10.3372	0.002747	10.3372	0.005493	10.3372	0.007629	10.3372	0.004883	10.3372	0.015259	10.3372	0.002441	10.3372	0.003662	10.3372	0.005493	10.3372	0.007935	10.3372	0.002136
		10.3519	0.002136	10.3519	0.004273	10.3519	0.003662	10.3519	0.006103	10.3519	0.004578	10.3519	0.004578	10.3519	0.006714	10.3519	0.003357	10.3519	0.005188	10.3519	0.007019	10.3519	0.002441	10.3519	0.003967	10.3519	0.005494	10.3519	0.002747	10.3519	0.006409	10.3519	0.003967	10.3519	0.007019	10.3519	0.003357	10.3519	0.021057	10.3519	0.003051	10.3519	0.004883	10.3519	0.004882	10.3519	0.007935	10.3519	0.005188
		10.3666	0.002472	10.3666	0.003968	10.3666	0.003051	10.3666	0.003662	10.3666	0.002747	10.3666	0.005798	10.3666	0.007935	10.3666	0.004273	10.3666	0.004882	10.3666	0.006103	10.3666	0.004272	10.3666	0.004272	10.3666	0.005799	10.3666	0.002441	10.3666	0.006409	10.3666	0.003967	10.3666	0.005798	10.3666	0.007019	10.3666	0.007019	10.3666	0.003662	10.3666	0.004883	10.3666	0.006408	10.3666	0.009155	10.3666	0.004883
		10.3812	0.001983	10.3812	0.005494	10.3812	0.005493	10.3812	0.003051	10.3812	0.002136	10.3812	0.003052	10.3812	0.005493	10.3812	0.004883	10.3812	0.004272	10.3812	0.006408	10.3812	0.005798	10.3812	0.007324	10.3812	0.005799	10.3812	0.006714	10.3812	0.003967	10.3812	0.002136	10.3812	0.00885	10.3812	0.004883	10.3812	0.00824	10.3812	0.004577	10.3812	0.004883	10.3812	0.005798	10.3812	0.009155	10.3812	0.003052
		10.3959	0.002624	10.3959	0.006714	10.3959	0.004272	10.3959	0.004272	10.3959	0.003967	10.3959	0.002441	10.3959	0.00763	10.3959	0.005188	10.3959	0.005798	10.3959	0.007324	10.3959	0.003357	10.3959	0.010681	10.3959	0.006104	10.3959	0.002747	10.3959	0.004883	10.3959	0.003662	10.3959	0.007629	10.3959	0.005494	10.3959	0.007019	10.3959	0.004882	10.3959	0.006103	10.3959	0.004882	10.3959	0.009155	10.3959	0.007019
		10.4106	0.003326	10.4106	0.005799	10.4106	0.004577	10.4106	0.004272	10.4106	0.000916	10.4106	0.002441	10.4106	0.006409	10.4106	0.006409	10.4106	0.004577	10.4106	0.006713	10.4106	0.006408	10.4106	0.00885	10.4106	0.005188	10.4106	0.005493	10.4106	0.005798	10.4106	0.003967	10.4106	0.006714	10.4106	0.004883	10.4106	0.00824	10.4106	0.003357	10.4106	0.005493	10.4106	0.003967	10.4106	0.011291	10.4106	0.005798
		10.4252	0.002502	10.4252	0.005494	10.4252	0.005493	10.4252	0.003051	10.4252	0.003662	10.4252	0.002747	10.4252	0.004273	10.4252	0.004578	10.4252	0.005493	10.4252	0.005493	10.4252	0.006408	10.4252	0.011902	10.4252	0.00763	10.4252	0.004883	10.4252	0.005798	10.4252	0.006713	10.4252	0.005493	10.4252	0.004883	10.4252	0.006408	10.4252	0.004882	10.4252	0.004883	10.4252	0.00122	10.4252	0.00946	10.4252	0.003967
		10.4399	0.002167	10.4399	0.005494	10.4399	0.001831	10.4399	0.003662	10.4399	0.003357	10.4399	0.002747	10.4399	0.006104	10.4399	0.006409	10.4399	0.004882	10.4399	0.006713	10.4399	0.003967	10.4399	0.010071	10.4399	0.006409	10.4399	0.002747	10.4399	0.006714	10.4399	0.004882	10.4399	0.005798	10.4399	0.005188	10.4399	0.016784	10.4399	0.003357	10.4399	0.007934	10.4399	0.003051	10.4399	0.010986	10.4399	0.006104
		10.4545	0.003631	10.4545	0.005799	10.4545	0.00061	10.4545	0.003662	10.4545	0.004273	10.4545	0.004883	10.4545	0.007935	10.4545	0.004578	10.4545	0.004882	10.4545	0.006103	10.4545	0.002441	10.4545	0.010376	10.4545	0.006104	10.4545	0.003967	10.4545	0.004883	10.4545	0.005493	10.4545	0.004577	10.4545	0.003968	10.4545	0.006408	10.4545	0.004577	10.4545	0.005188	10.4545	0.004882	10.4545	0.010681	10.4545	0.004578
		10.4692	0.002685	10.4692	0.002442	10.4692	0.004272	10.4692	0.003662	10.4692	0.004273	10.4692	0.001831	10.4692	0.006409	10.4692	0.003357	10.4692	0.005798	10.4692	0.007324	10.4692	0.003662	10.4692	0.007629	10.4692	0.005188	10.4692	0.004883	10.4692	0.005798	10.4692	0.002441	10.4692	0.007019	10.4692	0.004578	10.4692	0.005798	10.4692	0.004577	10.4692	0.003662	10.4692	0.002136	10.4692	0.009766	10.4692	0.00763
		10.4839	0.002167	10.4839	0.003052	10.4839	0.004577	10.4839	0.003662	10.4839	0.003357	10.4839	0.005188	10.4839	0.005493	10.4839	0.005799	10.4839	0.003662	10.4839	0.007324	10.4839	0.004577	10.4839	0.007934	10.4839	0.004273	10.4839	0.001831	10.4839	0.003967	10.4839	0.005188	10.4839	0.007324	10.4839	0.006409	10.4839	0.007019	10.4839	0.006103	10.4839	0.004883	10.4839	0.000915	10.4839	0.009155	10.4839	0.006409
		10.4985	0.002533	10.4985	0.005799	10.4985	0.00061	10.4985	0.004882	10.4985	0.003357	10.4985	0.003967	10.4985	0.005493	10.4985	0.003663	10.4985	0.005493	10.4985	0.008545	10.4985	0.003967	10.4985	0.007324	10.4985	0.003968	10.4985	0.001526	10.4985	0.004578	10.4985	0.003967	10.4985	0.005188	10.4985	0.005799	10.4985	0.014343	10.4985	0.006103	10.4985	0.004272	10.4985	0.003357	10.4985	0.007935	10.4985	0.005188
		10.5132	0.002716	10.5132	0.004883	10.5132	0.003662	10.5132	0.003051	10.5132	0.003967	10.5132	0.003052	10.5132	0.002747	10.5132	0.004578	10.5132	0.004882	10.5132	0.009155	10.5132	0.004882	10.5132	0.006103	10.5132	0.007019	10.5132	0.002747	10.5132	0.005798	10.5132	0.006103	10.5132	0.007019	10.5132	0.002747	10.5132	0.011902	10.5132	0.006103	10.5132	0.004578	10.5132	0.003662	10.5132	0.007629	10.5132	0.006714
		10.5279	0.002655	10.5279	0.004883	10.5279	0.001831	10.5279	0.002746	10.5279	0.003967	10.5279	0.006103	10.5279	0.007935	10.5279	0.003968	10.5279	0.002441	10.5279	0.006103	10.5279	0.004882	10.5279	0.00946	10.5279	0.007019	10.5279	0.001831	10.5279	0.006409	10.5279	0.005188	10.5279	0.005798	10.5279	0.004273	10.5279	0.010071	10.5279	0.004882	10.5279	0.005798	10.5279	0.004882	10.5279	0.008545	10.5279	0.004578
		10.5425	0.00235	10.5425	0.005494	10.5425	0.004272	10.5425	0.002136	10.5425	0.004578	10.5425	0.002747	10.5425	0.004273	10.5425	0.004883	10.5425	0.003967	10.5425	0.005798	10.5425	0.005493	10.5425	0.00824	10.5425	0.007019	10.5425	0.003357	10.5425	0.005493	10.5425	0.007019	10.5425	0.002441	10.5425	0.004578	10.5425	0.025329	10.5425	0.003357	10.5425	0.005493	10.5425	0.005188	10.5425	0.007629	10.5425	0.005798
		10.5572	0.001648	10.5572	0.004273	10.5572	0.005798	10.5572	0.002441	10.5572	0.002441	10.5572	0.001221	10.5572	0.006409	10.5572	0.004883	10.5572	0.002441	10.5572	0.007019	10.5572	0.003662	10.5572	0.007934	10.5572	0.006104	10.5572	0.002441	10.5572	0.004883	10.5572	0.003662	10.5572	0.005493	10.5572	0.006409	10.5572	0.011291	10.5572	0.002746	10.5572	0.004272	10.5572	0.004577	10.5572	0.008545	10.5572	0.004883
		10.5718	0.002289	10.5718	0.003663	10.5718	0.004882	10.5718	0.003051	10.5718	0.004273	10.5718	0.003662	10.5718	0.007324	10.5718	0.003663	10.5718	0.003662	10.5718	0.006103	10.5718	0.005493	10.5718	0.005188	10.5718	0.005799	10.5718	0.003052	10.5718	0.004273	10.5718	0.004882	10.5718	0.005798	10.5718	0.004578	10.5718	0.007934	10.5718	0.006103	10.5718	0.007019	10.5718	0.006713	10.5718	0.007629	10.5718	0.007019
		10.5865	0.002502	10.5865	0.004578	10.5865	0.003662	10.5865	0.002136	10.5865	0.004273	10.5865	0.001831	10.5865	0.003968	10.5865	0.005188	10.5865	0.002136	10.5865	0.008239	10.5865	0.005493	10.5865	0.004577	10.5865	0.00763	10.5865	0.001831	10.5865	0.003662	10.5865	0.003662	10.5865	0.006103	10.5865	0.005799	10.5865	0.032654	10.5865	0.007324	10.5865	0.006714	10.5865	0.003662	10.5865	0.005798	10.5865	0.005493
		10.6012	0.002502	10.6012	0.002747	10.6012	0.001831	10.6012	0.004882	10.6012	0.004578	10.6012	0.003357	10.6012	0.006104	10.6012	0.002137	10.6012	0.003357	10.6012	0.005188	10.6012	0.004272	10.6012	0.005798	10.6012	0.005188	10.6012	0.003967	10.6012	0.003967	10.6012	0.003357	10.6012	0.003662	10.6012	0.005188	10.6012	0.010071	10.6012	0.005188	10.6012	0.003967	10.6012	0.004272	10.6012	0.008545	10.6012	0.003967
		10.6158	0.003479	10.6158	0.003357	10.6158	0.000915	10.6158	0.004272	10.6158	0.004273	10.6158	0.005493	10.6158	0.005188	10.6158	0.005494	10.6158	0.002441	10.6158	0.007324	10.6158	0.004882	10.6158	0.003967	10.6158	0.006409	10.6158	0.004272	10.6158	0.003967	10.6158	0.002136	10.6158	0.005188	10.6158	0.007019	10.6158	0.006408	10.6158	0.004272	10.6158	0.004272	10.6158	0.005188	10.6158	0.007629	10.6158	0.003052
		10.6305	0.002807	10.6305	0.003663	10.6305	0.003662	10.6305	0.002746	10.6305	0.005798	10.6305	0.002441	10.6305	0.004273	10.6305	0.004883	10.6305	0.003357	10.6305	0.006713	10.6305	0.005493	10.6305	0.004883	10.6305	0.006104	10.6305	0.002747	10.6305	0.004578	10.6305	0.004272	10.6305	0.004883	10.6305	0.006409	10.6305	0.006408	10.6305	0.004882	10.6305	0.004883	10.6305	0.003051	10.6305	0.00946	10.6305	0.004273
		10.6452	0.002319	10.6452	0.004883	10.6452	0.006408	10.6452	0.002136	10.6452	0.003357	10.6452	0.002747	10.6452	0.005188	10.6452	0.003968	10.6452	0.003662	10.6452	0.006713	10.6452	0.004882	10.6452	0.004577	10.6452	0.00763	10.6452	0.003052	10.6452	0.005188	10.6452	0.005798	10.6452	0.006714	10.6452	0.006714	10.6452	0.00824	10.6452	0.003662	10.6452	0.005798	10.6452	0.002441	10.6452	0.00946	10.6452	0.002442
		10.6598	0.002716	10.6598	0.004578	10.6598	0.003357	10.6598	0.002441	10.6598	0.005188	10.6598	0.003967	10.6598	0.004578	10.6598	0.002747	10.6598	0.004272	10.6598	0.007629	10.6598	0.004882	10.6598	0.006408	10.6598	0.00824	10.6598	0.004883	10.6598	0.002747	10.6598	0.003357	10.6598	0.006714	10.6598	0.006104	10.6598	0.007324	10.6598	0.004577	10.6598	0.007019	10.6598	0.004577	10.6598	0.010681	10.6598	0.005188
		10.6745	0.00357	10.6745	0.004273	10.6745	0.006103	10.6745	0.002746	10.6745	0.003662	10.6745	0.003662	10.6745	0.003052	10.6745	0.003357	10.6745	0.004272	10.6745	0.009155	10.6745	0.004577	10.6745	0.002746	10.6745	0.00824	10.6745	0.002747	10.6745	0.003357	10.6745	0.004882	10.6745	0.005798	10.6745	0.002747	10.6745	0.007934	10.6745	0.005493	10.6745	0.007324	10.6745	0.004882	10.6745	0.00885	10.6745	0.003662
		10.6891	0.002746	10.6891	0.003663	10.6891	0.005493	10.6891	0.002441	10.6891	0.003967	10.6891	0.003052	10.6891	0.001831	10.6891	0.002747	10.6891	0.004882	10.6891	0.006103	10.6891	0.004577	10.6891	0.005188	10.6891	0.007935	10.6891	0.004578	10.6891	0.005188	10.6891	0.005188	10.6891	0.006714	10.6891	0.005188	10.6891	0.00824	10.6891	0.006103	10.6891	0.005493	10.6891	0.004882	10.6891	0.006714	10.6891	0.003967
		10.7038	0.003479	10.7038	0.003968	10.7038	0.004882	10.7038	0.003967	10.7038	0.007324	10.7038	0.001221	10.7038	0.005493	10.7038	0.005188	10.7038	0.003662	10.7038	0.007019	10.7038	0.003357	10.7038	0.004577	10.7038	0.006104	10.7038	0.003052	10.7038	0.003967	10.7038	0.003051	10.7038	0.005798	10.7038	0.005188	10.7038	0.02594	10.7038	0.006713	10.7038	0.004883	10.7038	0.005798	10.7038	0.006714	10.7038	0.005798
		10.7185	0.003052	10.7185	0.005494	10.7185	0.004882	10.7185	0.003662	10.7185	0.005798	10.7185	0.003052	10.7185	0.003357	10.7185	0.003968	10.7185	0.003357	10.7185	0.006713	10.7185	0.005493	10.7185	0.005188	10.7185	0.007325	10.7185	0.003052	10.7185	0.003052	10.7185	0.004272	10.7185	0.005493	10.7185	0.005799	10.7185	0.005493	10.7185	0.005493	10.7185	0.007019	10.7185	0.004272	10.7185	0.00885	10.7185	0.003357
		10.7331	0.002624	10.7331	0.004578	10.7331	0.004882	10.7331	0.002746	10.7331	0.003967	10.7331	0.003052	10.7331	0.006104	10.7331	0.004578	10.7331	0.002746	10.7331	0.004577	10.7331	0.005798	10.7331	0.004577	10.7331	0.005799	10.7331	0.005493	10.7331	0.002442	10.7331	0.006103	10.7331	0.005188	10.7331	0.003968	10.7331	0.006408	10.7331	0.005493	10.7331	0.006714	10.7331	0.006103	10.7331	0.006714	10.7331	0.002442
		10.7478	0.002228	10.7478	0.002442	10.7478	0.004577	10.7478	0.002441	10.7478	0.005188	10.7478	0.003357	10.7478	0.006409	10.7478	0.003357	10.7478	0.001525	10.7478	0.004882	10.7478	0.005798	10.7478	0.005188	10.7478	0.005799	10.7478	0.003357	10.7478	0.003662	10.7478	0.006103	10.7478	0.004577	10.7478	0.007019	10.7478	0.007629	10.7478	0.004272	10.7478	0.004578	10.7478	0.003662	10.7478	0.007019	10.7478	0.004578
		10.7625	0.002685	10.7625	0.004883	10.7625	0.003662	10.7625	0.003051	10.7625	0.005188	10.7625	0.001526	10.7625	0.007324	10.7625	0.004578	10.7625	0.004882	10.7625	0.005493	10.7625	0.006713	10.7625	0.003357	10.7625	0.005799	10.7625	0.005493	10.7625	0.003357	10.7625	0.002441	10.7625	0.005188	10.7625	0.006409	10.7625	0.006714	10.7625	0.007019	10.7625	0.007324	10.7625	0.003051	10.7625	0.008545	10.7625	0.003967
		10.7771	0.002105	10.7771	0.001831	10.7771	0.004272	10.7771	0.001831	10.7771	0.004578	10.7771	0.004272	10.7771	0.006714	10.7771	0.005188	10.7771	0.005493	10.7771	0.002441	10.7771	0.005493	10.7771	0.005493	10.7771	0.006409	10.7771	0.003052	10.7771	0.006104	10.7771	0.005798	10.7771	0.005798	10.7771	0.00824	10.7771	0.007324	10.7771	0.006408	10.7771	0.006103	10.7771	0.004272	10.7771	0.007629	10.7771	0.005798
		10.7918	0.001465	10.7918	0.002747	10.7918	0.004272	10.7918	0.002441	10.7918	0.003967	10.7918	0.001526	10.7918	0.005188	10.7918	0.003968	10.7918	0.00122	10.7918	0.002441	10.7918	0.006103	10.7918	0.004272	10.7918	0.006104	10.7918	0.004272	10.7918	0.002136	10.7918	0.006103	10.7918	0.005493	10.7918	0.007019	10.7918	0.007019	10.7918	0.003662	10.7918	0.006103	10.7918	0.004272	10.7918	0.009766	10.7918	0.004883
		10.8065	0.001068	10.8065	0.002747	10.8065	0.002441	10.8065	0.001831	10.8065	0.004578	10.8065	0.003052	10.8065	0.004883	10.8065	0.002137	10.8065	0.004577	10.8065	0.008239	10.8065	0.004272	10.8065	0.004883	10.8065	0.003968	10.8065	0.001831	10.8065	0.004578	10.8065	0.005493	10.8065	0.004577	10.8065	0.005188	10.8065	0.004883	10.8065	0.004272	10.8065	0.007324	10.8065	0.004272	10.8065	0.004272	10.8065	0.005798
		10.8211	0.001159	10.8211	0.003663	10.8211	0.003051	10.8211	0.002746	10.8211	0.003052	10.8211	0.003052	10.8211	0.004578	10.8211	0.004883	10.8211	0.004882	10.8211	0.006713	10.8211	0.004882	10.8211	0.005493	10.8211	0.005799	10.8211	0.004272	10.8211	0.004578	10.8211	0.004882	10.8211	0.005493	10.8211	0.007325	10.8211	0.005798	10.8211	0.005798	10.8211	0.008545	10.8211	0.005493	10.8211	0.007324	10.8211	0.005188
		10.8358	0.000732	10.8358	0.002747	10.8358	0.004882	10.8358	0.004272	10.8358	0.006104	10.8358	0.003052	10.8358	0.003357	10.8358	0.004883	10.8358	0.003967	10.8358	0.005798	10.8358	0.006103	10.8358	0.003052	10.8358	0.005799	10.8358	0.004272	10.8358	0.005798	10.8358	0.006713	10.8358	0.006408	10.8358	0.004578	10.8358	0.003357	10.8358	0.003662	10.8358	0.007019	10.8358	0.004882	10.8358	0.005493	10.8358	0.005798
		10.8504	0.00177	10.8504	0.004578	10.8504	0.006103	10.8504	0.004577	10.8504	0.004578	10.8504	0.003357	10.8504	0.004883	10.8504	0.003357	10.8504	0.004272	10.8504	0.005798	10.8504	0.006713	10.8504	0.002746	10.8504	0.007935	10.8504	0.005798	10.8504	0.003967	10.8504	0.003662	10.8504	0.003967	10.8504	0.005188	10.8504	0.006714	10.8504	0.006103	10.8504	0.007324	10.8504	0.004882	10.8504	0.006103	10.8504	0.003662
		10.8651	0.00177	10.8651	0.003052	10.8651	0.004577	10.8651	0.002441	10.8651	0.002441	10.8651	0.003052	10.8651	0.002442	10.8651	0.004578	10.8651	0.002136	10.8651	0.006408	10.8651	0.003357	10.8651	0.004577	10.8651	0.005494	10.8651	0.004578	10.8651	0.001831	10.8651	0.004882	10.8651	0.005188	10.8651	0.004578	10.8651	0.004577	10.8651	0.003662	10.8651	0.007019	10.8651	0.004882	10.8651	0.007935	10.8651	0.002442
		10.8798	0.000946	10.8798	0.003968	10.8798	0.004272	10.8798	0.00122	10.8798	0.003967	10.8798	0.001831	10.8798	0.004273	10.8798	0.003663	10.8798	0.003357	10.8798	0.005798	10.8798	0.002441	10.8798	0.004272	10.8798	0.00763	10.8798	0.003662	10.8798	0.003662	10.8798	0.006713	10.8798	0.004883	10.8798	0.004883	10.8798	0.003967	10.8798	0.005493	10.8798	0.00946	10.8798	0.003357	10.8798	0.006409	10.8798	0.002442
		10.8944	0.001007	10.8944	0.004883	10.8944	0.005493	10.8944	0.003051	10.8944	0.004578	10.8944	0.002441	10.8944	0.004883	10.8944	0.002442	10.8944	0.003967	10.8944	0.005493	10.8944	0.005493	10.8944	0.003357	10.8944	0.007019	10.8944	0.002747	10.8944	0.004578	10.8944	0.004272	10.8944	0.005798	10.8944	0.004883	10.8944	0.007934	10.8944	0.005493	10.8944	0.007934	10.8944	0.003357	10.8944	0.004883	10.8944	0.003357
		10.9091	0.001404	10.9091	0.003357	10.9091	0.003662	10.9091	0.003357	10.9091	0.004273	10.9091	0.000305	10.9091	0.004273	10.9091	0.004273	10.9091	0.002441	10.9091	0.004272	10.9091	0.005493	10.9091	0.003967	10.9091	0.005188	10.9091	0.002441	10.9091	0.003967	10.9091	0.003662	10.9091	0.004577	10.9091	0.005188	10.9091	0.005493	10.9091	0.004272	10.9091	0.009155	10.9091	0.002746	10.9091	0.006409	10.9091	0.003052
		10.9238	0.001068	10.9238	0.002442	10.9238	0.005798	10.9238	0.003662	10.9238	0.004273	10.9238	0.003052	10.9238	0.002747	10.9238	0.003968	10.9238	0.003662	10.9238	0.005493	10.9238	0.005798	10.9238	0.007019	10.9238	0.004578	10.9238	0	10.9238	0.005798	10.9238	0.003967	10.9238	0.004577	10.9238	0.004578	10.9238	0.007629	10.9238	0.005188	10.9238	0.008545	10.9238	0.003662	10.9238	0.007324	10.9238	0.002747
		10.9384	0.002044	10.9384	0.004273	10.9384	0.005188	10.9384	0.003967	10.9384	0.006409	10.9384	0.003052	10.9384	0.004578	10.9384	0.004883	10.9384	0.003051	10.9384	0.006713	10.9384	0.003357	10.9384	0.005798	10.9384	0.004578	10.9384	0.004883	10.9384	0.003052	10.9384	0.002441	10.9384	0.005188	10.9384	0.005494	10.9384	0.00885	10.9384	0.003662	10.9384	0.008545	10.9384	0.005493	10.9384	0.007629	10.9384	0.005188
		10.9531	0.001465	10.9531	0.004883	10.9531	0.013122	10.9531	0.004577	10.9531	0.003662	10.9531	0.003052	10.9531	0.004578	10.9531	0.004578	10.9531	0.001831	10.9531	0.003662	10.9531	0.005188	10.9531	0.004272	10.9531	0.005188	10.9531	0.002136	10.9531	0.004578	10.9531	0.003051	10.9531	0.006103	10.9531	0.005188	10.9531	0.005493	10.9531	0.003357	10.9531	0.007324	10.9531	0.004882	10.9531	0.009766	10.9531	0.003052
		10.9677	0.002014	10.9677	0.003357	10.9677	0.013427	10.9677	0.003357	10.9677	0.004273	10.9677	0	10.9677	0.003662	10.9677	0.003968	10.9677	0.003051	10.9677	0.006408	10.9677	0.003662	10.9677	0.003967	10.9677	0.006409	10.9677	0.002747	10.9677	0.004273	10.9677	0.003357	10.9677	0.004577	10.9677	0.004883	10.9677	0.004272	10.9677	0.005188	10.9677	0.007934	10.9677	0.006713	10.9677	0.00885	10.9677	0.003662
		10.9824	0.000885	10.9824	0.002137	10.9824	0.014343	10.9824	0.004272	10.9824	0.003357	10.9824	0.004883	10.9824	0.005188	10.9824	0.006714	10.9824	0.004272	10.9824	0.005188	10.9824	0.003662	10.9824	0.003967	10.9824	0.002747	10.9824	0.001221	10.9824	0.003357	10.9824	0.003662	10.9824	0.006408	10.9824	0.004273	10.9824	0.006103	10.9824	0.006103	10.9824	0.007934	10.9824	0.003357	10.9824	0.007935	10.9824	0.005188
		10.9971	0.001495	10.9971	0.001526	10.9971	0.003051	10.9971	0.004882	10.9971	0.004578	10.9971	0.005798	10.9971	0.004578	10.9971	0.004883	10.9971	0.000915	10.9971	0.004577	10.9971	0.005493	10.9971	0.004577	10.9971	0.003663	10.9971	0.001831	10.9971	0.003967	10.9971	0.004577	10.9971	0.003967	10.9971	0.003663	10.9971	0.007934	10.9971	0.006103	10.9971	0.006714	10.9971	0.006713	10.9971	0.006409	10.9971	0.001831
		11.0117	0.001739	11.0117	0.002442	11.0117	0.008545	11.0117	0.003967	11.0117	0.005188	11.0117	0.003967	11.0117	0.003662	11.0117	0.002747	11.0117	0.003967	11.0117	0.004272	11.0117	0.001831	11.0117	0.001526	11.0117	0.006714	11.0117	0.000915	11.0117	0.002747	11.0117	0.004272	11.0117	0.004272	11.0117	0.00763	11.0117	0.00885	11.0117	0.004577	11.0117	0.004272	11.0117	0.004882	11.0117	0.007935	11.0117	0.003052
		11.0264	0.00119	11.0264	0.001221	11.0264	0.009765	11.0264	0.004272	11.0264	0.004883	11.0264	0.001221	11.0264	0.002136	11.0264	0.002137	11.0264	0.002441	11.0264	0.004882	11.0264	0.002441	11.0264	0.003052	11.0264	0.006104	11.0264	0.000915	11.0264	0.005188	11.0264	0.003662	11.0264	0.003967	11.0264	0.005799	11.0264	0.005188	11.0264	0.003662	11.0264	0.003662	11.0264	0.004882	11.0264	0.007935	11.0264	0.005798
		11.0411	0.001282	11.0411	0.003052	11.0411	0.013427	11.0411	0.005493	11.0411	0.005188	11.0411	0.004272	11.0411	0.004578	11.0411	0.002747	11.0411	0.004882	11.0411	0.006408	11.0411	0.001525	11.0411	0.002746	11.0411	0.003968	11.0411	0.002441	11.0411	0.003357	11.0411	0.006713	11.0411	0.004272	11.0411	0.006409	11.0411	0.005188	11.0411	0.007629	11.0411	0.003052	11.0411	0.005493	11.0411	0.009766	11.0411	0.003662
		11.0557	0.001556	11.0557	0.001221	11.0557	0.004272	11.0557	0.005798	11.0557	0.004578	11.0557	0.004272	11.0557	0.003968	11.0557	0.005799	11.0557	0.004882	11.0557	0.006103	11.0557	0.003662	11.0557	0.004577	11.0557	0.005188	11.0557	0.000915	11.0557	0.003357	11.0557	0.003662	11.0557	0.004577	11.0557	0.005799	11.0557	0.004883	11.0557	0.006713	11.0557	0.006409	11.0557	0.004272	11.0557	0.007324	11.0557	0.003967
		11.0704	0.001007	11.0704	0.003052	11.0704	0.015258	11.0704	0.004577	11.0704	0.004883	11.0704	0.001831	11.0704	0.004883	11.0704	0.003052	11.0704	0.002441	11.0704	0.005798	11.0704	0.00122	11.0704	0.003967	11.0704	0.005188	11.0704	0.004272	11.0704	0.003967	11.0704	0.002136	11.0704	0.005188	11.0704	0.003968	11.0704	0.006714	11.0704	0.005493	11.0704	0.006409	11.0704	0.004577	11.0704	0.00946	11.0704	0.002747
		11.085	0.000946	11.085	0.003663	11.085	0.007324	11.085	0.003662	11.085	0.003357	11.085	0.003357	11.085	0.004273	11.085	0.003052	11.085	0.003662	11.085	0.004882	11.085	0.001831	11.085	0.003357	11.085	0.005188	11.085	0.002441	11.085	0.002747	11.085	0.00122	11.085	0.003357	11.085	0.005799	11.085	0.002136	11.085	0.004272	11.085	0.005493	11.085	0.004882	11.085	0.007324	11.085	0.002747
		11.0997	0.001007	11.0997	0.000306	11.0997	0.003967	11.0997	0.003051	11.0997	0.004273	11.0997	0.003052	11.0997	0.006714	11.0997	0.002747	11.0997	0.004577	11.0997	0.006713	11.0997	0.002136	11.0997	0.004577	11.0997	0.004883	11.0997	0.003967	11.0997	0.003967	11.0997	0.003662	11.0997	0.006714	11.0997	0.003968	11.0997	0.005493	11.0997	0.004882	11.0997	0.007629	11.0997	0.00122	11.0997	0.007324	11.0997	0.001526
		11.1144	0.001312	11.1144	0.001831	11.1144	0.014038	11.1144	0.001831	11.1144	0.006409	11.1144	0.004272	11.1144	0.003052	11.1144	0.003968	11.1144	0.007324	11.1144	0.005493	11.1144	0.004882	11.1144	0.00122	11.1144	0.004273	11.1144	0.003052	11.1144	0.002442	11.1144	0.003357	11.1144	0.007019	11.1144	0.005188	11.1144	0.005493	11.1144	0.003967	11.1144	0.00946	11.1144	0.003967	11.1144	0.009155	11.1144	0.003357
		11.129	0.001282	11.129	0.002442	11.129	0.005798	11.129	0.003662	11.129	0.004578	11.129	0.003357	11.129	0.003052	11.129	0.003357	11.129	0.005493	11.129	0.006103	11.129	0.003967	11.129	0.000305	11.129	0.004273	11.129	0.001831	11.129	0.002442	11.129	0.004882	11.129	0.003967	11.129	0.005799	11.129	0.004883	11.129	0.004577	11.129	0.007629	11.129	0.003662	11.129	0.008545	11.129	0.004273
		11.1437	0.001648	11.1437	0.003357	11.1437	0.003662	11.1437	0.002746	11.1437	0.003357	11.1437	0.001526	11.1437	0.006104	11.1437	0.007019	11.1437	0.006103	11.1437	0.006713	11.1437	0.003662	11.1437	0.003662	11.1437	0.004578	11.1437	0.002747	11.1437	0.003052	11.1437	0.003357	11.1437	0.003052	11.1437	0.007019	11.1437	0.003967	11.1437	0.005798	11.1437	0.005798	11.1437	0.004272	11.1437	0.00946	11.1437	0.002747
		11.1584	0.001526	11.1584	0.003052	11.1584	0.00946	11.1584	0.003357	11.1584	0.007629	11.1584	0.002441	11.1584	0.006104	11.1584	0.005188	11.1584	0.003967	11.1584	0.006713	11.1584	0.003357	11.1584	0.003967	11.1584	0.004273	11.1584	0.002136	11.1584	0.003357	11.1584	0.003357	11.1584	0.004577	11.1584	0.006104	11.1584	0.006714	11.1584	0.006103	11.1584	0.007934	11.1584	0.003051	11.1584	0.00885	11.1584	0.004578
		11.173	0.001587	11.173	0.003052	11.173	0.00946	11.173	0.005493	11.173	0.005188	11.173	0.003052	11.173	0.007019	11.173	0.003968	11.173	0.003967	11.173	0.009155	11.173	0.003051	11.173	0.005798	11.173	0.004883	11.173	0.003967	11.173	0.005188	11.173	0.003967	11.173	0.005188	11.173	0.005188	11.173	0.006408	11.173	0.003662	11.173	0.005798	11.173	0.003051	11.173	0.00946	11.173	0.005798
		11.1877	0.002258	11.1877	0.000916	11.1877	0.005493	11.1877	0.003051	11.1877	0.006714	11.1877	0.004883	11.1877	0.003968	11.1877	0.003663	11.1877	0.006103	11.1877	0.007324	11.1877	0.002441	11.1877	0.003662	11.1877	0.003968	11.1877	0.011902	11.1877	0.003967	11.1877	0.001831	11.1877	0.006408	11.1877	0.005799	11.1877	0.004577	11.1877	0.005798	11.1877	0.004578	11.1877	0.004882	11.1877	0.007935	11.1877	0.001831
		11.2023	0.001434	11.2023	0.003052	11.2023	0.006408	11.2023	0.004882	11.2023	0.003052	11.2023	0.002747	11.2023	0.007935	11.2023	0.004578	11.2023	0.004882	11.2023	0.006103	11.2023	0.003967	11.2023	0.002441	11.2023	0.005494	11.2023	0.006103	11.2023	0.003052	11.2023	0.00122	11.2023	0.006408	11.2023	0.005494	11.2023	0.006408	11.2023	0.005798	11.2023	0.006409	11.2023	0.004577	11.2023	0.005188	11.2023	0.003967
		11.217	0.001098	11.217	0.004883	11.217	0.005493	11.217	0.002441	11.217	0.003662	11.217	0.004272	11.217	0.005493	11.217	0.005188	11.217	0.003967	11.217	0.007019	11.217	0.003662	11.217	0.004272	11.217	0.005188	11.217	0.007629	11.217	0.003662	11.217	0.003662	11.217	0.005188	11.217	0.002747	11.217	0.006103	11.217	0.006103	11.217	0.007019	11.217	0.003357	11.217	0.00824	11.217	0.006714
		11.2317	0.00119	11.2317	0.003968	11.2317	0.007324	11.2317	0.005798	11.2317	0.003052	11.2317	0.002441	11.2317	0.003968	11.2317	0.002747	11.2317	0.005188	11.2317	0.006103	11.2317	0.003967	11.2317	0.003967	11.2317	0.005799	11.2317	0.007019	11.2317	0.003052	11.2317	0.004882	11.2317	0.000915	11.2317	0.004883	11.2317	0.007019	11.2317	0.006103	11.2317	0.007934	11.2317	0.002746	11.2317	0.009155	11.2317	0.003967
		11.2463	0.001556	11.2463	0.002442	11.2463	0.007324	11.2463	0.002441	11.2463	0.003662	11.2463	0.003662	11.2463	0.004883	11.2463	0.004578	11.2463	0.003051	11.2463	0.006713	11.2463	0.002441	11.2463	0.001526	11.2463	0.003052	11.2463	0.00824	11.2463	0.002442	11.2463	0.001831	11.2463	0.004577	11.2463	0.003052	11.2463	0.007934	11.2463	0.006713	11.2463	0.004578	11.2463	0.002136	11.2463	0.007629	11.2463	0.004578
		11.261	0.001617	11.261	0.003663	11.261	0.01007	11.261	0.002136	11.261	0.003357	11.261	0.003052	11.261	0.006104	11.261	0.004273	11.261	0.004577	11.261	0.003662	11.261	0.004882	11.261	0.002136	11.261	0.003968	11.261	0.009155	11.261	0.000916	11.261	0.00122	11.261	0.002746	11.261	0.002747	11.261	0.004577	11.261	0.004272	11.261	0.003052	11.261	0.005493	11.261	0.00885	11.261	0.004578
		11.2757	0.001922	11.2757	0.003663	11.2757	0.014038	11.2757	0.005798	11.2757	0.006409	11.2757	0.004578	11.2757	0.004578	11.2757	0.004578	11.2757	0.003662	11.2757	0.005798	11.2757	0.003662	11.2757	0.004577	11.2757	0.004578	11.2757	0.003967	11.2757	0.002747	11.2757	0.003357	11.2757	0.001526	11.2757	0	11.2757	0.002441	11.2757	0.006103	11.2757	0.006103	11.2757	0.002441	11.2757	0.007324	11.2757	0.006714
		11.2903	0.000824	11.2903	0.001831	11.2903	0.011596	11.2903	0.003662	11.2903	0.002136	11.2903	0.001831	11.2903	0.005493	11.2903	0.003968	11.2903	0.006103	11.2903	0.005493	11.2903	0.003662	11.2903	0.003967	11.2903	0.006104	11.2903	0.006714	11.2903	0	11.2903	0.003357	11.2903	0.003357	11.2903	0.004883	11.2903	0.007019	11.2903	0.003662	11.2903	0.005493	11.2903	0.004272	11.2903	0.006409	11.2903	0.003662
		11.305	0.00235	11.305	0.005494	11.305	0.015564	11.305	0.003662	11.305	0.004273	11.305	0.003052	11.305	0.006104	11.305	0.004883	11.305	0.004882	11.305	0.007324	11.305	0.000915	11.305	0.001831	11.305	0.006409	11.305	0.003052	11.305	0.002747	11.305	0.005493	11.305	0.004577	11.305	0.002442	11.305	0.003967	11.305	0.004882	11.305	0.005798	11.305	0.005188	11.305	0.010376	11.305	0.002442
		11.3196	0.001587	11.3196	0.003663	11.3196	0.018005	11.3196	0.003357	11.3196	0.003967	11.3196	0.003662	11.3196	0.005188	11.3196	0.002747	11.3196	0.005493	11.3196	0.005798	11.3196	0.002441	11.3196	0.003357	11.3196	0.006104	11.3196	0.012512	11.3196	0.001526	11.3196	0.004882	11.3196	0	11.3196	0.004578	11.3196	0.004577	11.3196	0.004882	11.3196	0.004578	11.3196	0.003662	11.3196	0.009155	11.3196	0.005798
		11.3343	0.002075	11.3343	0.004273	11.3343	0.013427	11.3343	0.004272	11.3343	0.003967	11.3343	0.004883	11.3343	0.005493	11.3343	0.000306	11.3343	0.004272	11.3343	0.007324	11.3343	0.003662	11.3343	0.003967	11.3343	0.003968	11.3343	0.007324	11.3343	0.001526	11.3343	0.00122	11.3343	0.005188	11.3343	0.003968	11.3343	0.002746	11.3343	0.003967	11.3343	0.004578	11.3343	0.001525	11.3343	0.006714	11.3343	0.004578
		11.349	0.001922	11.349	0.002747	11.349	0.013427	11.349	0.003662	11.349	0.003357	11.349	0.004883	11.349	0.004273	11.349	0.004883	11.349	0.003662	11.349	0.007324	11.349	0.001831	11.349	0.002441	11.349	0.003357	11.349	0.016479	11.349	0.001526	11.349	0.00122	11.349	0.004883	11.349	0.004883	11.349	0.005798	11.349	0.002746	11.349	0.005188	11.349	0.003357	11.349	0.007019	11.349	0.005798
		11.3636	0.00235	11.3636	0.002747	11.3636	0.012207	11.3636	0.004882	11.3636	0.004578	11.3636	0.004272	11.3636	0.004273	11.3636	0.005188	11.3636	0.006103	11.3636	0.006103	11.3636	0.004272	11.3636	0.003052	11.3636	0.003968	11.3636	0.018921	11.3636	0.003967	11.3636	0.004577	11.3636	0.002746	11.3636	0.003663	11.3636	0.002746	11.3636	0.003662	11.3636	0.005798	11.3636	0.002136	11.3636	0.010071	11.3636	0.004578
		11.3783	0.002991	11.3783	0.006409	11.3783	0.010986	11.3783	0.002136	11.3783	0.002136	11.3783	0.003662	11.3783	0.003052	11.3783	0.006409	11.3783	0.003357	11.3783	0.006713	11.3783	0.005188	11.3783	0.003967	11.3783	0.003663	11.3783	0.014343	11.3783	0.001526	11.3783	0.003357	11.3783	0.004272	11.3783	0.004273	11.3783	0.004577	11.3783	0.003662	11.3783	0.007934	11.3783	0.003357	11.3783	0.00946	11.3783	0.005798
		11.393	0.002807	11.393	0.006104	11.393	0.004882	11.393	0.003051	11.393	0.004578	11.393	0.002441	11.393	0.004273	11.393	0.005799	11.393	0.006103	11.393	0.006408	11.393	0.005798	11.393	0.002136	11.393	0.003968	11.393	0.013733	11.393	0.003967	11.393	0.004272	11.393	0.004577	11.393	0.002747	11.393	0.004577	11.393	0.002746	11.393	0.005798	11.393	0.003051	11.393	0.007019	11.393	0.004578
		11.4076	0.002502	11.4076	0.005494	11.4076	0.017395	11.4076	0.005798	11.4076	0.002747	11.4076	0.005493	11.4076	0.006104	11.4076	0.005188	11.4076	0.004577	11.4076	0.005493	11.4076	0.002136	11.4076	0.003357	11.4076	0.006104	11.4076	0.014954	11.4076	0.003052	11.4076	0.002746	11.4076	0.002746	11.4076	0.003968	11.4076	0.004577	11.4076	0.002441	11.4076	0.002441	11.4076	0.003357	11.4076	0.00824	11.4076	0.003052
		11.4223	0.002167	11.4223	0.002747	11.4223	0.00946	11.4223	0.003051	11.4223	0.003967	11.4223	0.004883	11.4223	0.004883	11.4223	0.006104	11.4223	0.003662	11.4223	0.006408	11.4223	0.002441	11.4223	0.002746	11.4223	0.005799	11.4223	0.015869	11.4223	0.003662	11.4223	0.002136	11.4223	0.002136	11.4223	0.003663	11.4223	0.003967	11.4223	0.003051	11.4223	0.004272	11.4223	0.002746	11.4223	0.007629	11.4223	0.003052
		11.4369	0.002533	11.4369	0.003663	11.4369	0.004272	11.4369	0.004882	11.4369	0.003357	11.4369	0.005493	11.4369	0.006104	11.4369	0.005188	11.4369	0.003357	11.4369	0.005798	11.4369	0.001831	11.4369	0.004883	11.4369	0.003052	11.4369	0.004272	11.4369	0.002136	11.4369	0.003357	11.4369	0.003052	11.4369	0.005799	11.4369	0.004577	11.4369	0.003357	11.4369	0.003052	11.4369	0.00122	11.4369	0.006714	11.4369	0.003967
		11.4516	0.002319	11.4516	0.003357	11.4516	0.010376	11.4516	0.003051	11.4516	0.003662	11.4516	0.002441	11.4516	0.005188	11.4516	0.005799	11.4516	0.003662	11.4516	0.004577	11.4516	0.003051	11.4516	0.001526	11.4516	0.007019	11.4516	0.025024	11.4516	0.003052	11.4516	0.002441	11.4516	0.005493	11.4516	0.003663	11.4516	0.005188	11.4516	0.003357	11.4516	0.004578	11.4516	0.002136	11.4516	0.009766	11.4516	0.007019
		11.4663	0.002868	11.4663	0.004578	11.4663	0.009155	11.4663	0.004882	11.4663	0.003052	11.4663	0.003967	11.4663	0.002747	11.4663	0.004578	11.4663	0.004577	11.4663	0.005798	11.4663	0.006408	11.4663	0.002746	11.4663	0.007019	11.4663	0.014038	11.4663	0.003662	11.4663	0.003662	11.4663	0.002441	11.4663	0.002137	11.4663	0.001526	11.4663	0.004882	11.4663	0.005493	11.4663	0.003051	11.4663	0.007629	11.4663	0.003967
		11.4809	0.002289	11.4809	0.003968	11.4809	0.002441	11.4809	0.005188	11.4809	0.003967	11.4809	0.004883	11.4809	0.004883	11.4809	0.003357	11.4809	0.003662	11.4809	0.006408	11.4809	0.004882	11.4809	0.002441	11.4809	0.005799	11.4809	0.012817	11.4809	0.003052	11.4809	0.004272	11.4809	0.002746	11.4809	0.002747	11.4809	0.003357	11.4809	0.003967	11.4809	0.005188	11.4809	0.003662	11.4809	0.006714	11.4809	0.005798
		11.4956	0.002533	11.4956	0.005799	11.4956	0.013427	11.4956	0.004272	11.4956	0.002441	11.4956	0.002747	11.4956	0.006104	11.4956	0.005188	11.4956	0.005798	11.4956	0.006103	11.4956	0.004577	11.4956	0.004577	11.4956	0.006409	11.4956	0.021362	11.4956	0.004578	11.4956	0.003357	11.4956	0.004272	11.4956	0.001221	11.4956	0.003052	11.4956	0.005798	11.4956	0.006409	11.4956	0.003051	11.4956	0.004883	11.4956	0.004883
		11.5103	0.002746	11.5103	0.004883	11.5103	0.006103	11.5103	0.003967	11.5103	0.002441	11.5103	0.005493	11.5103	0.003968	11.5103	0.005188	11.5103	0.005798	11.5103	0.006408	11.5103	0.003357	11.5103	0.005188	11.5103	0.006104	11.5103	0.016174	11.5103	0.003357	11.5103	0.004882	11.5103	0.003967	11.5103	0.003663	11.5103	0.003052	11.5103	0.002136	11.5103	0.006714	11.5103	0.000915	11.5103	0.007935	11.5103	0.005188
		11.5249	0.002441	11.5249	0.003968	11.5249	0.005493	11.5249	0.001831	11.5249	0.003357	11.5249	0.007019	11.5249	0.003662	11.5249	0.004273	11.5249	0.004882	11.5249	0.005493	11.5249	0.002441	11.5249	0.003357	11.5249	0.006104	11.5249	0.015259	11.5249	0.003052	11.5249	0.004272	11.5249	0.003357	11.5249	0.004273	11.5249	0.003357	11.5249	0.004882	11.5249	0.007324	11.5249	0.003662	11.5249	0.007324	11.5249	0.004883
		11.5396	0.002777	11.5396	0.004883	11.5396	0.008239	11.5396	0.001831	11.5396	0.005493	11.5396	0.003662	11.5396	0.002747	11.5396	0.003663	11.5396	0.004272	11.5396	0.006408	11.5396	0.003662	11.5396	0.006408	11.5396	0.008851	11.5396	0.010986	11.5396	0.002442	11.5396	0.004882	11.5396	0.000305	11.5396	0.003968	11.5396	0.004577	11.5396	0.005493	11.5396	0.006103	11.5396	0.002441	11.5396	0.005493	11.5396	0.002747
		11.5543	0.002533	11.5543	0.002442	11.5543	0.004577	11.5543	0.003051	11.5543	0.002441	11.5543	0.003662	11.5543	0.005188	11.5543	0.004578	11.5543	0.004272	11.5543	0.007019	11.5543	0.002441	11.5543	0.004577	11.5543	0.00763	11.5543	0.011597	11.5543	0.001526	11.5543	0.006103	11.5543	0.004577	11.5543	0.004883	11.5543	0.004272	11.5543	0.007019	11.5543	0.005798	11.5543	0.00061	11.5543	0.006103	11.5543	0.005188
		11.5689	0.002991	11.5689	0.005799	11.5689	0.009155	11.5689	0.003662	11.5689	0.003052	11.5689	0.003052	11.5689	0.005493	11.5689	0.004883	11.5689	0.005493	11.5689	0.005493	11.5689	0.004882	11.5689	0.002441	11.5689	0.005799	11.5689	0.010376	11.5689	0.003052	11.5689	0.005493	11.5689	0.002136	11.5689	0.002747	11.5689	0.004577	11.5689	0.004577	11.5689	0.00946	11.5689	0.003051	11.5689	0.007324	11.5689	0.003662
		11.5836	0.001709	11.5836	0.006104	11.5836	0.004272	11.5836	0.002441	11.5836	0.005188	11.5836	0.004272	11.5836	0.006409	11.5836	0.005188	11.5836	0.005493	11.5836	0.008545	11.5836	0.005493	11.5836	0.003662	11.5836	0.006104	11.5836	0.012207	11.5836	0.004883	11.5836	0.005493	11.5836	0.001831	11.5836	0.003357	11.5836	0.003052	11.5836	0.007019	11.5836	0.008545	11.5836	0.003967	11.5836	0.004883	11.5836	0.005188
		11.5982	0.0018	11.5982	0.006104	11.5982	0.004882	11.5982	0.002441	11.5982	0.004273	11.5982	0.003662	11.5982	0.005493	11.5982	0.002747	11.5982	0.003357	11.5982	0.008545	11.5982	0.004272	11.5982	0.005493	11.5982	0.00763	11.5982	0.013123	11.5982	0.002136	11.5982	0.004882	11.5982	0.003357	11.5982	0.002137	11.5982	0.005798	11.5982	0.005493	11.5982	0.007019	11.5982	0.002441	11.5982	0.006103	11.5982	0.005188
		11.6129	0.002777	11.6129	0.002747	11.6129	0.003662	11.6129	0.001831	11.6129	0.003052	11.6129	0.003967	11.6129	0.005188	11.6129	0.004273	11.6129	0.004577	11.6129	0.005493	11.6129	0.005798	11.6129	0.004577	11.6129	0.009766	11.6129	0.010986	11.6129	0.003967	11.6129	0.003357	11.6129	0.002136	11.6129	0.003052	11.6129	0.004883	11.6129	0.005493	11.6129	0.009766	11.6129	0.000915	11.6129	0.006409	11.6129	0.004883
		11.6276	0.002716	11.6276	0.005494	11.6276	0.007934	11.6276	0.003662	11.6276	0.002747	11.6276	0.005493	11.6276	0.005493	11.6276	0.003663	11.6276	0	11.6276	0.007324	11.6276	0.004577	11.6276	0.002136	11.6276	0.006104	11.6276	0.009155	11.6276	0.004578	11.6276	0.005493	11.6276	0.003967	11.6276	0.005188	11.6276	0.005188	11.6276	0.003662	11.6276	0.006714	11.6276	0.002441	11.6276	0.004883	11.6276	0.002747
		11.6422	0.002289	11.6422	0.004273	11.6422	0.008239	11.6422	0.001831	11.6422	0.005188	11.6422	0.005493	11.6422	0.005799	11.6422	0.003968	11.6422	0.004577	11.6422	0.006103	11.6422	0.003357	11.6422	0.004577	11.6422	0.006409	11.6422	0.010376	11.6422	0.003052	11.6422	0.004577	11.6422	0.002136	11.6422	0.002137	11.6422	0.003052	11.6422	0.002746	11.6422	0.00946	11.6422	0.002136	11.6422	0.004883	11.6422	0.003052
		11.6569	0.003143	11.6569	0.004578	11.6569	0.006713	11.6569	0.002136	11.6569	0.003357	11.6569	0.004883	11.6569	0.004273	11.6569	0.003357	11.6569	0.004882	11.6569	0.006103	11.6569	0.004882	11.6569	0.003357	11.6569	0.006104	11.6569	0.011597	11.6569	0.003052	11.6569	0.003967	11.6569	0.004272	11.6569	0.005188	11.6569	0.003357	11.6569	0.004882	11.6569	0.006714	11.6569	0.003051	11.6569	0.006103	11.6569	0.000916
		11.6716	0.002441	11.6716	0.003663	11.6716	0.002441	11.6716	0.001831	11.6716	0.004273	11.6716	0.006714	11.6716	0.006714	11.6716	0.005188	11.6716	0.004882	11.6716	0.006103	11.6716	0.005798	11.6716	0.003052	11.6716	0.006714	11.6716	0.021362	11.6716	0.002442	11.6716	0.003051	11.6716	0.003357	11.6716	0.003357	11.6716	0.003967	11.6716	0.003662	11.6716	0.007324	11.6716	0.004882	11.6716	0.006714	11.6716	0.003967
		11.6862	0.002563	11.6862	0.004883	11.6862	0.002441	11.6862	0.003967	11.6862	0.003357	11.6862	0.003967	11.6862	0.004883	11.6862	0.005799	11.6862	0.004577	11.6862	0.004882	11.6862	0.004577	11.6862	0.005188	11.6862	0.005799	11.6862	0.037842	11.6862	0.002747	11.6862	0.003967	11.6862	0.003052	11.6862	0.002747	11.6862	0	11.6862	0.004882	11.6862	0.004883	11.6862	0.004882	11.6862	0.006103	11.6862	0.005188
		11.7009	0.002136	11.7009	0.005494	11.7009	0.003662	11.7009	0.003662	11.7009	0.002747	11.7009	0.005188	11.7009	0.006104	11.7009	0.005494	11.7009	0.003662	11.7009	0.007934	11.7009	0.004577	11.7009	0.005493	11.7009	0.005494	11.7009	0.021973	11.7009	0.001831	11.7009	0.004272	11.7009	0.003357	11.7009	0.003968	11.7009	0.002746	11.7009	0.004882	11.7009	0.007324	11.7009	0.002136	11.7009	0.006714	11.7009	0.006409
		11.7155	0.002044	11.7155	0.004578	11.7155	0.005493	11.7155	0.00122	11.7155	0.004578	11.7155	0.002747	11.7155	0.006104	11.7155	0.005799	11.7155	0.003357	11.7155	0.006103	11.7155	0.003967	11.7155	0.003662	11.7155	0.007325	11.7155	0.019836	11.7155	0.002747	11.7155	0.003967	11.7155	0.002136	11.7155	0.005188	11.7155	0.002746	11.7155	0.007019	11.7155	0.006103	11.7155	0.007324	11.7155	0.003662	11.7155	0.000916
		11.7302	0.002502	11.7302	0.004578	11.7302	0.003662	11.7302	0.002441	11.7302	0.002136	11.7302	0.003967	11.7302	0.005493	11.7302	0.006104	11.7302	0.003051	11.7302	0.007934	11.7302	0.004577	11.7302	0.004577	11.7302	0.005494	11.7302	0.010986	11.7302	0.004883	11.7302	0.003967	11.7302	0.002746	11.7302	0.002747	11.7302	0.004577	11.7302	0.005493	11.7302	0.005798	11.7302	0.004882	11.7302	0.007019	11.7302	0.003967
		11.7449	0.002411	11.7449	0.003663	11.7449	0.003662	11.7449	0.003051	11.7449	0.005188	11.7449	0.004883	11.7449	0.004883	11.7449	0.002137	11.7449	0.004882	11.7449	0.003662	11.7449	0.003357	11.7449	0.003357	11.7449	0.00824	11.7449	0.019836	11.7449	0.004578	11.7449	0.003357	11.7449	0.004577	11.7449	0.004883	11.7449	0.002136	11.7449	0.007324	11.7449	0.010071	11.7449	0.004577	11.7449	0.006714	11.7449	0.006409
		11.7595	0.003021	11.7595	0.006104	11.7595	0.003357	11.7595	0.003357	11.7595	0.005188	11.7595	0.004883	11.7595	0.005188	11.7595	0.003663	11.7595	0.004577	11.7595	0.003051	11.7595	0.003051	11.7595	0.006408	11.7595	0.004578	11.7595	0.013123	11.7595	0.002747	11.7595	0.004272	11.7595	0.003967	11.7595	0.004273	11.7595	0.003967	11.7595	0.005798	11.7595	0.007934	11.7595	0.004272	11.7595	0.007935	11.7595	0.005798
		11.7742	0.002807	11.7742	0.003663	11.7742	0.006103	11.7742	0.003662	11.7742	0.006104	11.7742	0.003052	11.7742	0.004273	11.7742	0.002442	11.7742	0.003662	11.7742	0.003967	11.7742	0.005798	11.7742	0.005188	11.7742	0.006104	11.7742	0.015259	11.7742	0.001831	11.7742	0.004577	11.7742	0.005493	11.7742	0.006714	11.7742	0.005493	11.7742	0.005493	11.7742	0.009766	11.7742	0.004577	11.7742	0.005188	11.7742	0.003662
		11.7889	0.002594	11.7889	0.003663	11.7889	0.004577	11.7889	0.003357	11.7889	0.004578	11.7889	0.003662	11.7889	0.006714	11.7889	0.002137	11.7889	0.004272	11.7889	0.005493	11.7889	0.004882	11.7889	0.004577	11.7889	0.004578	11.7889	0.012817	11.7889	0.002442	11.7889	0.002136	11.7889	0.004883	11.7889	0.005188	11.7889	0.004577	11.7889	0.005798	11.7889	0.00885	11.7889	0.002441	11.7889	0.006103	11.7889	0.002747
		11.8035	0.002197	11.8035	0.004578	11.8035	0.004882	11.8035	0.003051	11.8035	0.007019	11.8035	0.002136	11.8035	0.006104	11.8035	0.003357	11.8035	0.002746	11.8035	0.005798	11.8035	0.004882	11.8035	0.006714	11.8035	0.00824	11.8035	0.015259	11.8035	0.005798	11.8035	0.004882	11.8035	0.004272	11.8035	0.003968	11.8035	0.004577	11.8035	0.004272	11.8035	0.010376	11.8035	0.003967	11.8035	0.006714	11.8035	0.002442
		11.8182	0.002838	11.8182	0.003663	11.8182	0.003357	11.8182	0.002136	11.8182	0.004578	11.8182	0.006103	11.8182	0.003662	11.8182	0.004578	11.8182	0.002746	11.8182	0.005493	11.8182	0.003967	11.8182	0.003357	11.8182	0.005188	11.8182	0.015259	11.8182	0.003662	11.8182	0.002136	11.8182	0.003357	11.8182	0.005799	11.8182	0.005188	11.8182	0.007324	11.8182	0.00946	11.8182	0.004882	11.8182	0.004272	11.8182	0.001526
		11.8328	0.002563	11.8328	0.003968	11.8328	0.006103	11.8328	0.002441	11.8328	0.006104	11.8328	0.002747	11.8328	0.006409	11.8328	0.002137	11.8328	0.004882	11.8328	0.001831	11.8328	0.003357	11.8328	0.004577	11.8328	0.006409	11.8328	0.014038	11.8328	0.003967	11.8328	0.003357	11.8328	0.003967	11.8328	0.005188	11.8328	0.005188	11.8328	0.003357	11.8328	0.007629	11.8328	0.004882	11.8328	0.006409	11.8328	0.003662
		11.8475	0.002258	11.8475	0.004883	11.8475	0.004272	11.8475	0.004882	11.8475	0.004578	11.8475	0.004272	11.8475	0.002747	11.8475	0.004578	11.8475	0.001831	11.8475	0.006408	11.8475	0.004577	11.8475	0.003662	11.8475	0.004273	11.8475	0.011902	11.8475	0.004578	11.8475	0.003662	11.8475	0.005493	11.8475	0.005188	11.8475	0.005188	11.8475	0.005493	11.8475	0.007324	11.8475	0.004577	11.8475	0.005188	11.8475	0.000916
		11.8622	0.002807	11.8622	0.007325	11.8622	0.003662	11.8622	0.003357	11.8622	0.004578	11.8622	0.003662	11.8622	0.003357	11.8622	0.003968	11.8622	0.005798	11.8622	0.004577	11.8622	0.003662	11.8622	0.005188	11.8622	0.004883	11.8622	0.019226	11.8622	0.003967	11.8622	0.003662	11.8622	0.005798	11.8622	0.005188	11.8622	0.003967	11.8622	0.003662	11.8622	0.010986	11.8622	0.006713	11.8622	0.005493	11.8622	0.002136
		11.8768	0.002746	11.8768	0.003357	11.8768	0.006103	11.8768	0.001525	11.8768	0.004883	11.8768	0.001221	11.8768	0.003052	11.8768	0.002442	11.8768	0.003357	11.8768	0.004272	11.8768	0.004577	11.8768	0.003967	11.8768	0.003968	11.8768	0.015259	11.8768	0.003662	11.8768	0.003662	11.8768	0.004883	11.8768	0.004578	11.8768	0.004577	11.8768	0.004882	11.8768	0.007629	11.8768	0.004882	11.8768	0.006103	11.8768	0.003967
		11.8915	0.002411	11.8915	0.004273	11.8915	0.003357	11.8915	0.001525	11.8915	0.006104	11.8915	0.001221	11.8915	0.003357	11.8915	0.003968	11.8915	0.005798	11.8915	0.007324	11.8915	0.004272	11.8915	0.002746	11.8915	0.005494	11.8915	0.014038	11.8915	0.003357	11.8915	0.004577	11.8915	0.003967	11.8915	0.005494	11.8915	0.005493	11.8915	0.004882	11.8915	0.008545	11.8915	0.003967	11.8915	0.004578	11.8915	0.001526
		11.9062	0.001709	11.9062	0.005799	11.9062	0.002441	11.9062	0.003357	11.9062	0.005188	11.9062	0.004272	11.9062	0.002442	11.9062	0.001221	11.9062	0.004577	11.9062	0.003357	11.9062	0.003967	11.9062	0.005798	11.9062	0.004883	11.9062	0.010986	11.9062	0.002442	11.9062	0.003051	11.9062	0.003357	11.9062	0.005188	11.9062	0.005188	11.9062	0.006408	11.9062	0.00824	11.9062	0.004882	11.9062	0.004272	11.9062	0.002747
		11.9208	0.002594	11.9208	0.004883	11.9208	0.004272	11.9208	0.003357	11.9208	0.003967	11.9208	0.000915	11.9208	0.004273	11.9208	0.002747	11.9208	0.004272	11.9208	0.003662	11.9208	0.003051	11.9208	0.005493	11.9208	0.005799	11.9208	0.014038	11.9208	0.003052	11.9208	0.002746	11.9208	0.003967	11.9208	0.005188	11.9208	0.005493	11.9208	0.004882	11.9208	0.00824	11.9208	0.003357	11.9208	0.007324	11.9208	0.002747
		11.9355	0.001587	11.9355	0.006714	11.9355	0.003051	11.9355	0.004882	11.9355	0.004273	11.9355	0.00061	11.9355	0.003052	11.9355	0.005799	11.9355	0.005493	11.9355	0.003357	11.9355	0.003967	11.9355	0.003357	11.9355	0.003968	11.9355	0.010376	11.9355	0.003662	11.9355	0.003051	11.9355	0.002746	11.9355	0.003968	11.9355	0.005188	11.9355	0.006103	11.9355	0.009766	11.9355	0.003357	11.9355	0.004272	11.9355	0.003967
		11.9501	0.002289	11.9501	0.002442	11.9501	0.005493	11.9501	0.003357	11.9501	0.005493	11.9501	0.004883	11.9501	0.004883	11.9501	0.002137	11.9501	0.00122	11.9501	0.005493	11.9501	0.006103	11.9501	0.003662	11.9501	0.006409	11.9501	0.010986	11.9501	0.003357	11.9501	0.002746	11.9501	0.007324	11.9501	0.003968	11.9501	0.006408	11.9501	0.003967	11.9501	0.006714	11.9501	0.003662	11.9501	0.004883	11.9501	0.000916
		11.9648	0.001922	11.9648	0.003968	11.9648	0.004882	11.9648	0.002136	11.9648	0.003662	11.9648	0.001526	11.9648	0.005493	11.9648	0.005188	11.9648	0.002746	11.9648	0.006713	11.9648	0.003051	11.9648	0.005188	11.9648	0.005188	11.9648	0.014038	11.9648	0.004578	11.9648	0.002441	11.9648	0.005188	11.9648	0.004883	11.9648	0.005798	11.9648	0.005798	11.9648	0.00885	11.9648	0.004272	11.9648	0.004272	11.9648	0.003967
		11.9795	0.001129	11.9795	0.002442	11.9795	0.003662	11.9795	0.001525	11.9795	0.003357	11.9795	0.002441	11.9795	0.001831	11.9795	0.002747	11.9795	0.002136	11.9795	0.005798	11.9795	0.004272	11.9795	0.005798	11.9795	0.006104	11.9795	0.030518	11.9795	0.003052	11.9795	0.006103	11.9795	0.003052	11.9795	0.003052	11.9795	0.005188	11.9795	0.006713	11.9795	0.009766	11.9795	0.004882	11.9795	0.004883	11.9795	0.002747
		11.9941	0.002167	11.9941	0.004883	11.9941	0.005493	11.9941	0.00122	11.9941	0.007935	11.9941	0.003357	11.9941	0.004883	11.9941	0.001831	11.9941	0.002136	11.9941	0.005798	11.9941	0.004882	11.9941	0.004577	11.9941	0.007019	11.9941	0.0177	11.9941	0.002747	11.9941	0.004577	11.9941	0.003967	11.9941	0.006409	11.9941	0.006103	11.9941	0.004882	11.9941	0.007629	11.9941	0.005798	11.9941	0.005798	11.9941	0
		12.0088	0.00119	12.0088	0.003968	12.0088	0.004882	12.0088	0.005493	12.0088	0.004578	12.0088	0.003357	12.0088	0.005799	12.0088	0.004273	12.0088	0.001831	12.0088	0.005188	12.0088	0.003662	12.0088	0.003357	12.0088	0.007325	12.0088	0.014038	12.0088	0.004273	12.0088	0.005493	12.0088	0.004577	12.0088	0.006104	12.0088	0.004577	12.0088	0.005493	12.0088	0.00885	12.0088	0.006408	12.0088	0.006409	12.0088	0.003052
		12.0235	0.001892	12.0235	0.003968	12.0235	0.004882	12.0235	0.002441	12.0235	0.005188	12.0235	0	12.0235	0.004883	12.0235	0.004883	12.0235	0.004272	12.0235	0.005493	12.0235	0.006103	12.0235	0.005798	12.0235	0.004578	12.0235	0.012512	12.0235	0.003662	12.0235	0.002441	12.0235	0.004577	12.0235	0.006409	12.0235	0.002136	12.0235	0.004882	12.0235	0.008545	12.0235	0.003967	12.0235	0.004883	12.0235	0.002747
		12.0381	0.001831	12.0381	0.003663	12.0381	0.004882	12.0381	0.002746	12.0381	0.004578	12.0381	0.004883	12.0381	0.000611	12.0381	0.001526	12.0381	0.002746	12.0381	0.005798	12.0381	0.002746	12.0381	0.005188	12.0381	0.006104	12.0381	0.015869	12.0381	0.003357	12.0381	0.003357	12.0381	0.004577	12.0381	0.005494	12.0381	0.005493	12.0381	0.005188	12.0381	0.009155	12.0381	0.006713	12.0381	0.006409	12.0381	0.003967
		12.0528	0.000671	12.0528	0.003968	12.0528	0.004882	12.0528	0.002441	12.0528	0.004273	12.0528	0.003357	12.0528	0.003052	12.0528	0.004883	12.0528	0.003357	12.0528	0.005798	12.0528	0.003967	12.0528	0.006408	12.0528	0.005799	12.0528	0.004883	12.0528	0.003967	12.0528	0.002746	12.0528	0.003967	12.0528	0.005188	12.0528	0.004883	12.0528	0.002136	12.0528	0.009766	12.0528	0.002746	12.0528	0.004272	12.0528	0.003052
		12.0674	0.000854	12.0674	0.002747	12.0674	0.005493	12.0674	0.003051	12.0674	0.005798	12.0674	0.004883	12.0674	0.003357	12.0674	0.003968	12.0674	0.003051	12.0674	0.003967	12.0674	0.005493	12.0674	0.006103	12.0674	0.003357	12.0674	0.007324	12.0674	0.002747	12.0674	0.003662	12.0674	0.003967	12.0674	0.006104	12.0674	0.006408	12.0674	0.003662	12.0674	0.006714	12.0674	0.004882	12.0674	0.005188	12.0674	0.003357
		12.0821	0.001526	12.0821	0.004883	12.0821	0.002746	12.0821	0.002746	12.0821	0.004883	12.0821	0.003662	12.0821	0.003052	12.0821	0.003663	12.0821	0.002441	12.0821	0.006408	12.0821	0.004272	12.0821	0.002746	12.0821	0.003357	12.0821	0.014343	12.0821	0.003052	12.0821	0.003051	12.0821	0.002441	12.0821	0.004883	12.0821	0.006408	12.0821	0.002746	12.0821	0.007324	12.0821	0.004882	12.0821	0.006409	12.0821	0.002747
		12.0968	0.00122	12.0968	0.004273	12.0968	0.005493	12.0968	0.002441	12.0968	0.003052	12.0968	0.001831	12.0968	0.005188	12.0968	0.003968	12.0968	0.004272	12.0968	0.004882	12.0968	0.005493	12.0968	0.003052	12.0968	0.006104	12.0968	0.007019	12.0968	0.003967	12.0968	0.002441	12.0968	0.003662	12.0968	0.003968	12.0968	0.003357	12.0968	0.004577	12.0968	0.00824	12.0968	0.002746	12.0968	0.004883	12.0968	0.001221
		12.1114	0.001037	12.1114	0.002747	12.1114	0.005493	12.1114	0.004577	12.1114	0.004578	12.1114	0.003052	12.1114	0.002136	12.1114	0.002747	12.1114	0.003967	12.1114	0.005798	12.1114	0.003662	12.1114	0.002441	12.1114	0.004883	12.1114	0.003662	12.1114	0.003967	12.1114	0.004882	12.1114	0.004577	12.1114	0.006104	12.1114	0.006714	12.1114	0.005493	12.1114	0.004883	12.1114	0.005493	12.1114	0.004883	12.1114	0
		12.1261	0.000946	12.1261	0.004273	12.1261	0.003357	12.1261	0.003967	12.1261	0.004578	12.1261	0.002136	12.1261	0.004273	12.1261	0.003357	12.1261	0.003662	12.1261	0.007019	12.1261	0.003662	12.1261	0.002136	12.1261	0.005188	12.1261	0.002441	12.1261	0.002442	12.1261	0.003357	12.1261	0.003052	12.1261	0.003357	12.1261	0.004577	12.1261	0.004272	12.1261	0.007629	12.1261	0.006713	12.1261	0.004883	12.1261	0
		12.1408	0.001373	12.1408	0.004273	12.1408	0.006103	12.1408	0.002441	12.1408	0.004883	12.1408	0.002136	12.1408	0.004273	12.1408	0.004578	12.1408	0.004882	12.1408	0.009155	12.1408	0.002746	12.1408	0.005493	12.1408	0.002137	12.1408	0.006103	12.1408	0.001526	12.1408	0.00122	12.1408	0.002746	12.1408	0.00763	12.1408	0.006103	12.1408	0.004272	12.1408	0.007934	12.1408	0.006103	12.1408	0.003662	12.1408	0.002747
		12.1554	0.001373	12.1554	0.004273	12.1554	0.006713	12.1554	0.004577	12.1554	0.003967	12.1554	0.001831	12.1554	0	12.1554	0.003663	12.1554	0.003051	12.1554	0.004272	12.1554	0.002441	12.1554	0.003967	12.1554	0.001831	12.1554	0.004272	12.1554	0.004273	12.1554	0.004882	12.1554	0.005798	12.1554	0.003663	12.1554	0.007019	12.1554	0.005188	12.1554	0.006103	12.1554	0.002441	12.1554	0.004578	12.1554	0.003662
		12.1701	0.001007	12.1701	0.001221	12.1701	0.006103	12.1701	0.006103	12.1701	0.007324	12.1701	0.003662	12.1701	0.003968	12.1701	0.003968	12.1701	0.003357	12.1701	0.005188	12.1701	0.002441	12.1701	0.006408	12.1701	0.003663	12.1701	0.008545	12.1701	0.001526	12.1701	0	12.1701	0.004577	12.1701	0.003663	12.1701	0.006408	12.1701	0.004272	12.1701	0.006103	12.1701	0.002441	12.1701	0.004883	12.1701	0.001221
		12.1848	0.001709	12.1848	0.005799	12.1848	0.003357	12.1848	0.003662	12.1848	0.006409	12.1848	0.003662	12.1848	0.002442	12.1848	0.001526	12.1848	0.002136	12.1848	0.006103	12.1848	0.003662	12.1848	0.004577	12.1848	0.004578	12.1848	0.003052	12.1848	0.003967	12.1848	0.00122	12.1848	0.002746	12.1848	0.005188	12.1848	0.006408	12.1848	0.004577	12.1848	0.007934	12.1848	0.004882	12.1848	0.006103	12.1848	0.000305
		12.1994	0.001404	12.1994	0.004883	12.1994	0.004882	12.1994	0.005493	12.1994	0.004883	12.1994	0.00061	12.1994	0.004273	12.1994	0.003357	12.1994	0.003662	12.1994	0.005493	12.1994	0.003662	12.1994	0.005493	12.1994	0.003357	12.1994	0.005798	12.1994	0.005188	12.1994	0.003051	12.1994	0.003967	12.1994	0.003968	12.1994	0.004577	12.1994	0.004882	12.1994	0.007019	12.1994	0.004882	12.1994	0.005493	12.1994	0.002136
		12.2141	0.000732	12.2141	0.002442	12.2141	0.006713	12.2141	0.004882	12.2141	0.004578	12.2141	0.002747	12.2141	0.003052	12.2141	0.003968	12.2141	0.004882	12.2141	0.003357	12.2141	0.003357	12.2141	0.001526	12.2141	0.003357	12.2141	0.005493	12.2141	0.003967	12.2141	0.003051	12.2141	0.004577	12.2141	0.004273	12.2141	0.006408	12.2141	0.005493	12.2141	0.00824	12.2141	0.001525	12.2141	0.005493	12.2141	0.00061
		12.2287	0.001251	12.2287	0.003357	12.2287	0.004272	12.2287	0.003357	12.2287	0.005493	12.2287	0.003052	12.2287	0.003968	12.2287	0.003663	12.2287	0.003662	12.2287	0.005493	12.2287	0.004272	12.2287	0.004272	12.2287	0.007019	12.2287	0.003662	12.2287	0.004578	12.2287	0.00122	12.2287	0.003662	12.2287	0.005494	12.2287	0.003967	12.2287	0.006408	12.2287	0.006714	12.2287	0.004272	12.2287	0.002747	12.2287	0.003967
		12.2434	0.00122	12.2434	0.002442	12.2434	0.006103	12.2434	0.005798	12.2434	0.004883	12.2434	0.004272	12.2434	0.003662	12.2434	0.004578	12.2434	0.003357	12.2434	0.005188	12.2434	0.003051	12.2434	0.003357	12.2434	0.005188	12.2434	0.003052	12.2434	0.004578	12.2434	0.00122	12.2434	0.004577	12.2434	0.005799	12.2434	0.004577	12.2434	0.004577	12.2434	0.006714	12.2434	0.003967	12.2434	0.003357	12.2434	0.000916
		12.2581	0.001343	12.2581	0.003357	12.2581	0.004882	12.2581	0.001831	12.2581	0.003967	12.2581	0.003052	12.2581	0.004578	12.2581	0.006714	12.2581	0.004882	12.2581	0.005798	12.2581	0.005493	12.2581	0.005188	12.2581	0.007019	12.2581	0.002441	12.2581	0.000916	12.2581	0.003051	12.2581	0.005493	12.2581	0.005188	12.2581	0.005493	12.2581	0.003967	12.2581	0.006103	12.2581	0.004272	12.2581	0.005493	12.2581	0.003052
		12.2727	0.002044	12.2727	0.004883	12.2727	0.005493	12.2727	0.003357	12.2727	0.005493	12.2727	0.003662	12.2727	0.003662	12.2727	0.00763	12.2727	0.005798	12.2727	0.006103	12.2727	0.003051	12.2727	0.003357	12.2727	0.003663	12.2727	0.004272	12.2727	0.005188	12.2727	0.002441	12.2727	0.002136	12.2727	0.005188	12.2727	0.006103	12.2727	0.004882	12.2727	0.007934	12.2727	0.004882	12.2727	0.001831	12.2727	0.004578
		12.2874	0.001129	12.2874	0.003357	12.2874	0.005493	12.2874	0.003967	12.2874	0.003967	12.2874	0.003052	12.2874	0.003357	12.2874	0.005188	12.2874	0.004882	12.2874	0.005493	12.2874	0.003357	12.2874	0.002441	12.2874	0.003968	12.2874	0.002747	12.2874	0.003662	12.2874	0.003051	12.2874	0.003357	12.2874	0.005494	12.2874	0.003967	12.2874	0.006713	12.2874	0.007934	12.2874	0.004882	12.2874	0.005798	12.2874	0.003967
		12.3021	0.001159	12.3021	0.003663	12.3021	0.005798	12.3021	0.004882	12.3021	0.007019	12.3021	0.002747	12.3021	0.004273	12.3021	0.005799	12.3021	0.003662	12.3021	0.003357	12.3021	0.001831	12.3021	0.003662	12.3021	0.004273	12.3021	0.007935	12.3021	0.002442	12.3021	0.005188	12.3021	0.004577	12.3021	0.003357	12.3021	0.005493	12.3021	0.005493	12.3021	0.005493	12.3021	0.003357	12.3021	0.004883	12.3021	0.005798
		12.3167	0.000885	12.3167	0.003968	12.3167	0.005493	12.3167	0.004882	12.3167	0.006104	12.3167	0.003052	12.3167	0.005188	12.3167	0.004273	12.3167	0.004577	12.3167	0.002746	12.3167	0.003051	12.3167	0.002136	12.3167	0.005799	12.3167	0.006714	12.3167	0.004883	12.3167	0.003051	12.3167	0.005493	12.3167	0.005188	12.3167	0.004883	12.3167	0.002441	12.3167	0.005493	12.3167	0.001831	12.3167	0.004883	12.3167	0.003967
		12.3314	0.001373	12.3314	0.002442	12.3314	0.004882	12.3314	0.003662	12.3314	0.005798	12.3314	0.004578	12.3314	0.005799	12.3314	0.005188	12.3314	0.004882	12.3314	0.005493	12.3314	0.003662	12.3314	0.005188	12.3314	0.005188	12.3314	0.005188	12.3314	0.004578	12.3314	0.003967	12.3314	0.006408	12.3314	0.005494	12.3314	0.004577	12.3314	0.005493	12.3314	0.006714	12.3314	0.002441	12.3314	0.004272	12.3314	0.002442
		12.346	0.001892	12.346	0.004273	12.346	0.002441	12.346	0.002441	12.346	0.005798	12.346	0.002747	12.346	0.005493	12.346	0.003968	12.346	0.005798	12.346	0.007324	12.346	0.003357	12.346	0.005798	12.346	0.006104	12.346	0.010376	12.346	0.003967	12.346	0.002136	12.346	0.005493	12.346	0.002442	12.346	0.006103	12.346	0.004577	12.346	0.00946	12.346	0.003357	12.346	0.003967	12.346	0.004883
		12.3607	0.001373	12.3607	0.002442	12.3607	0.005493	12.3607	0.005493	12.3607	0.004578	12.3607	0.002747	12.3607	0.005493	12.3607	0.004578	12.3607	0.006713	12.3607	0.004882	12.3607	0.003967	12.3607	0.001831	12.3607	0.005188	12.3607	0.003662	12.3607	0.003357	12.3607	0.001525	12.3607	0.004883	12.3607	0.002137	12.3607	0.003662	12.3607	0.006103	12.3607	0.006103	12.3607	0	12.3607	0.004578	12.3607	0.004578
		12.3754	0.001892	12.3754	0.004273	12.3754	0.002746	12.3754	0.003357	12.3754	0.001526	12.3754	0.005188	12.3754	0.000916	12.3754	0.004578	12.3754	0.004882	12.3754	0.005188	12.3754	0.002136	12.3754	0.003967	12.3754	0.006104	12.3754	0.006409	12.3754	0.002442	12.3754	0.004882	12.3754	0.001831	12.3754	0.001526	12.3754	0.002746	12.3754	0.001525	12.3754	0.005188	12.3754	0.004882	12.3754	0.004272	12.3754	0.003967
		12.39	0.001861	12.39	0.003663	12.39	0.003357	12.39	0.003662	12.39	0.003357	12.39	0.001831	12.39	0.004883	12.39	0.003968	12.39	0.006103	12.39	0.007019	12.39	0.003357	12.39	0.003967	12.39	0.003968	12.39	0.005188	12.39	0.001831	12.39	0.003662	12.39	0.004577	12.39	0.003357	12.39	0.003052	12.39	0.004272	12.39	0.006103	12.39	0.004577	12.39	0.003967	12.39	0.003967
		12.4047	0.001007	12.4047	0.002442	12.4047	0.003662	12.4047	0.003357	12.4047	0.004273	12.4047	0.001526	12.4047	0.006714	12.4047	0.002747	12.4047	0.006713	12.4047	0.007324	12.4047	0.004577	12.4047	0.003357	12.4047	0.005188	12.4047	0.007629	12.4047	0.003357	12.4047	0.004882	12.4047	0.003052	12.4047	0.004273	12.4047	0.003967	12.4047	0.004272	12.4047	0.003967	12.4047	0.003662	12.4047	0.005493	12.4047	0.005493
		12.4194	0.00119	12.4194	0.003052	12.4194	0.00122	12.4194	0.003662	12.4194	0.004273	12.4194	0.003052	12.4194	0.004273	12.4194	0.004273	12.4194	0.004577	12.4194	0.003662	12.4194	0.003662	12.4194	0.004883	12.4194	0.003357	12.4194	0.010376	12.4194	0.004578	12.4194	0.004577	12.4194	0.003967	12.4194	0.003968	12.4194	0.004883	12.4194	0.003967	12.4194	0.005188	12.4194	0.005188	12.4194	0.007629	12.4194	0.003357
		12.434	0.000824	12.434	0.001831	12.434	0.003662	12.434	0.005798	12.434	0.003357	12.434	0.00061	12.434	0.003052	12.434	0.004883	12.434	0.003357	12.434	0.005493	12.434	0.003662	12.434	0.004577	12.434	0.003052	12.434	0.01709	12.434	0.003967	12.434	0.002746	12.434	0.003052	12.434	0.005494	12.434	0.007019	12.434	0.003662	12.434	0.003967	12.434	0.003967	12.434	0.004272	12.434	0.002747
		12.4487	0.002289	12.4487	0.007019	12.4487	0.002441	12.4487	0.004272	12.4487	0.005798	12.4487	0.001831	12.4487	0.003662	12.4487	0.004883	12.4487	0.004882	12.4487	0.003662	12.4487	0.003662	12.4487	0.005188	12.4487	0.002442	12.4487	0.013428	12.4487	0.004883	12.4487	0.002746	12.4487	0.003967	12.4487	0.004273	12.4487	0.005798	12.4487	0.003357	12.4487	0.004883	12.4487	0.003051	12.4487	0.007935	12.4487	0.003967
		12.4633	0.0018	12.4633	0.003357	12.4633	0.004577	12.4633	0.003662	12.4633	0.004578	12.4633	0.003662	12.4633	0.004883	12.4633	0.003968	12.4633	0.003967	12.4633	0.003357	12.4633	0.004882	12.4633	0.003662	12.4633	0.004578	12.4633	0.006409	12.4633	0.001831	12.4633	0.002746	12.4633	0.002136	12.4633	0.004883	12.4633	0.003967	12.4633	0.004272	12.4633	0.004883	12.4633	0.004882	12.4633	0.007019	12.4633	0.002747
		12.478	0.001678	12.478	0.004578	12.478	0.003051	12.478	0.004577	12.478	0.005798	12.478	0.004578	12.478	0.006104	12.478	0.005799	12.478	0.006103	12.478	0.003662	12.478	0.003357	12.478	0.001831	12.478	0.005188	12.478	0.010071	12.478	0.003967	12.478	0.002746	12.478	0.001831	12.478	0.004273	12.478	0.005798	12.478	0.003662	12.478	0.005493	12.478	0.002441	12.478	0.005188	12.478	0.001526
		12.4927	0.002228	12.4927	0.004578	12.4927	0.002746	12.4927	0.005798	12.4927	0.003052	12.4927	0.004272	12.4927	0.005188	12.4927	0.005799	12.4927	0.002441	12.4927	0.006713	12.4927	0.003967	12.4927	0.003052	12.4927	0.003968	12.4927	0.007629	12.4927	0.002442	12.4927	0.001525	12.4927	0.003357	12.4927	0.003968	12.4927	0.003967	12.4927	0.002746	12.4927	0.006103	12.4927	0.003357	12.4927	0.008545	12.4927	0.003357
		12.5073	0.001861	12.5073	0.004883	12.5073	0.004577	12.5073	0.005493	12.5073	0.004883	12.5073	0.003357	12.5073	0.003052	12.5073	0.002747	12.5073	0.003357	12.5073	0.004882	12.5073	0.002441	12.5073	0.002441	12.5073	0.004273	12.5073	0.005493	12.5073	0.003967	12.5073	0.002441	12.5073	0.003357	12.5073	0.003357	12.5073	0.007019	12.5073	0.004882	12.5073	0.006103	12.5073	0.00122	12.5073	0.007324	12.5073	0.004578
		12.522	0.001251	12.522	0.001221	12.522	0.003051	12.522	0.005798	12.522	0.003967	12.522	0.002136	12.522	0.005493	12.522	0.004273	12.522	0.005798	12.522	0.005493	12.522	0.004882	12.522	0.004272	12.522	0.002137	12.522	0.021362	12.522	0.003662	12.522	0.004882	12.522	0.003052	12.522	0.004578	12.522	0.003357	12.522	0.004272	12.522	0.004272	12.522	0.002441	12.522	0.004883	12.522	0.001831
		12.5367	0.00177	12.5367	0.004883	12.5367	0.002441	12.5367	0.007934	12.5367	0.004883	12.5367	0.003967	12.5367	0.005188	12.5367	0.004883	12.5367	0.004882	12.5367	0.003662	12.5367	0.003051	12.5367	0.002746	12.5367	0.003357	12.5367	0.014648	12.5367	0.003967	12.5367	0.002746	12.5367	0.002746	12.5367	0.002137	12.5367	0.005798	12.5367	0.003357	12.5367	0.004883	12.5367	0.003051	12.5367	0.004883	12.5367	0.004273
		12.5513	0.001648	12.5513	0.004273	12.5513	0.002136	12.5513	0.008239	12.5513	0.005493	12.5513	0.005188	12.5513	0.004578	12.5513	0.003968	12.5513	0.003357	12.5513	0.003967	12.5513	0.002441	12.5513	0.002441	12.5513	0.006104	12.5513	0.016785	12.5513	0.001221	12.5513	0.003357	12.5513	0.004577	12.5513	0.002747	12.5513	0.004577	12.5513	0.002441	12.5513	0.006714	12.5513	0.003357	12.5513	0.004272	12.5513	0.002747
		12.566	0.001831	12.566	0.004273	12.566	0.004272	12.566	0.003051	12.566	0.004273	12.566	0.005493	12.566	0.006104	12.566	0.005188	12.566	0.001831	12.566	0.004882	12.566	0.003662	12.566	0.001526	12.566	0.003663	12.566	0.021973	12.566	0.001831	12.566	0.00061	12.566	0.001831	12.566	0.003968	12.566	0.003357	12.566	0.005493	12.566	0.007934	12.566	0.004882	12.566	0.004578	12.566	0.003052
		12.5806	0.001709	12.5806	0.003663	12.5806	0	12.5806	0.004882	12.5806	0.003967	12.5806	0.004272	12.5806	0.006104	12.5806	0.005188	12.5806	0.002746	12.5806	0.007934	12.5806	0.002441	12.5806	0.000915	12.5806	0.005188	12.5806	0.0177	12.5806	0.001526	12.5806	0.003051	12.5806	0.003967	12.5806	0.004883	12.5806	0.003052	12.5806	0.001831	12.5806	0.005188	12.5806	0.001525	12.5806	0.003357	12.5806	0.00763
		12.5953	0.002289	12.5953	0.004883	12.5953	0.002441	12.5953	0.006103	12.5953	0.003357	12.5953	0.003662	12.5953	0.004273	12.5953	0.003357	12.5953	0.003051	12.5953	0.004882	12.5953	0.003967	12.5953	0.004577	12.5953	0.002137	12.5953	0.020752	12.5953	0.002136	12.5953	0.004577	12.5953	0.004577	12.5953	0.004883	12.5953	0.003052	12.5953	0.003662	12.5953	0.007019	12.5953	0.004577	12.5953	0.006103	12.5953	0.005188
		12.61	0.001953	12.61	0.000611	12.61	0.004882	12.61	0.005493	12.61	0.003662	12.61	0.002441	12.61	0.003968	12.61	0.005799	12.61	0.004577	12.61	0.004882	12.61	0.003967	12.61	0.005188	12.61	0.005188	12.61	0.011902	12.61	0.001831	12.61	0.004577	12.61	0.003967	12.61	0.005799	12.61	0.005493	12.61	0.003357	12.61	0.005493	12.61	0.003662	12.61	0.004883	12.61	0.006409
		12.6246	0.002594	12.6246	0.003663	12.6246	0.003357	12.6246	0.004882	12.6246	0.003357	12.6246	0.004883	12.6246	0.003662	12.6246	0.004883	12.6246	0.004272	12.6246	0.006713	12.6246	0.004882	12.6246	0.003052	12.6246	0.005188	12.6246	0.012817	12.6246	0.004273	12.6246	0.003967	12.6246	0.003052	12.6246	0.004578	12.6246	0.003967	12.6246	0.001831	12.6246	0.006103	12.6246	0.005493	12.6246	0.004883	12.6246	0.004273
		12.6393	0.002075	12.6393	0.002137	12.6393	0.00061	12.6393	0.004577	12.6393	0.004578	12.6393	0.005493	12.6393	0.005493	12.6393	0.003968	12.6393	0.003662	12.6393	0.007934	12.6393	0.003967	12.6393	0.003662	12.6393	0.005188	12.6393	0.01709	12.6393	0.004883	12.6393	0.004882	12.6393	0.005798	12.6393	0.006104	12.6393	0.002746	12.6393	0.002136	12.6393	0.006714	12.6393	0.002746	12.6393	0.006714	12.6393	0.003662
		12.654	0.001953	12.654	0.003968	12.654	0.003967	12.654	0.001831	12.654	0.007324	12.654	0.003052	12.654	0.002747	12.654	0.003968	12.654	0.003967	12.654	0.006713	12.654	0.00061	12.654	0.006408	12.654	0.004273	12.654	0.020752	12.654	0.00763	12.654	0.005188	12.654	0.002136	12.654	0.004883	12.654	0.004272	12.654	0.002136	12.654	0.004578	12.654	0.003357	12.654	0.003357	12.654	0.005798
		12.6686	0.0018	12.6686	0.003663	12.6686	0.004272	12.6686	0.001525	12.6686	0.004273	12.6686	0.002747	12.6686	0.004578	12.6686	0.004883	12.6686	0.003051	12.6686	0.005493	12.6686	0.003051	12.6686	0.003967	12.6686	0.005799	12.6686	0.012817	12.6686	0.006104	12.6686	0.001831	12.6686	0.002136	12.6686	0.004273	12.6686	0.004577	12.6686	0.007019	12.6686	0.004883	12.6686	0.003357	12.6686	0.005493	12.6686	0.002136
		12.6833	0.001495	12.6833	0.004273	12.6833	0.001831	12.6833	0.002441	12.6833	0.001526	12.6833	0.004272	12.6833	0.005493	12.6833	0.004883	12.6833	0.003051	12.6833	0.006103	12.6833	0.003357	12.6833	0.007019	12.6833	0.004883	12.6833	0.007629	12.6833	0.004578	12.6833	0.003051	12.6833	0.002441	12.6833	0.004273	12.6833	0.002746	12.6833	0.005493	12.6833	0.007019	12.6833	0.00122	12.6833	0.004272	12.6833	0.005188
		12.6979	0.001556	12.6979	0.002137	12.6979	0.006103	12.6979	0.004882	12.6979	0.004273	12.6979	0.003052	12.6979	0.006714	12.6979	0.005188	12.6979	0.001831	12.6979	0.004272	12.6979	0.004577	12.6979	0.004577	12.6979	0.005799	12.6979	0.013428	12.6979	0.005798	12.6979	0.004882	12.6979	0.005493	12.6979	0.000916	12.6979	0.004577	12.6979	0.002441	12.6979	0.005798	12.6979	0.004272	12.6979	0.006103	12.6979	0.004273
		12.7126	0.001983	12.7126	0.003663	12.7126	0.00122	12.7126	0.003662	12.7126	0.003052	12.7126	0.002441	12.7126	0.005493	12.7126	0.007019	12.7126	0.003357	12.7126	0.003357	12.7126	0.003967	12.7126	0.003357	12.7126	0.006409	12.7126	0.005493	12.7126	0.004273	12.7126	0.004882	12.7126	0.003967	12.7126	0.002442	12.7126	0.003357	12.7126	0.002746	12.7126	0.004578	12.7126	0.003357	12.7126	0.006103	12.7126	0.002747
		12.7273	0.001892	12.7273	0.004883	12.7273	0.003357	12.7273	0.003967	12.7273	0.003662	12.7273	0.003052	12.7273	0.005493	12.7273	0.004883	12.7273	0.003662	12.7273	0.006103	12.7273	0.003967	12.7273	0.004883	12.7273	0.006409	12.7273	0.00885	12.7273	0.004578	12.7273	0.003662	12.7273	0.001831	12.7273	0.004578	12.7273	0.002441	12.7273	0.004272	12.7273	0.004272	12.7273	0.002441	12.7273	0.004883	12.7273	0.001831
		12.7419	0.001465	12.7419	0.002442	12.7419	0.004272	12.7419	0.006103	12.7419	0.004273	12.7419	0.003662	12.7419	0.006714	12.7419	0.005188	12.7419	0.004272	12.7419	0.005493	12.7419	0.004882	12.7419	0.003052	12.7419	0.003663	12.7419	0.014954	12.7419	0.003052	12.7419	0.003662	12.7419	0.005493	12.7419	0.003968	12.7419	0.004577	12.7419	0.004882	12.7419	0.003967	12.7419	0.003051	12.7419	0.004578	12.7419	0.004883
		12.7566	0.001465	12.7566	0.004883	12.7566	0.005493	12.7566	0.004882	12.7566	0.003662	12.7566	0.003052	12.7566	0.007324	12.7566	0.003968	12.7566	0.004882	12.7566	0.006408	12.7566	0.007019	12.7566	0.007629	12.7566	0.005188	12.7566	0.010071	12.7566	0.004273	12.7566	0.003662	12.7566	0.003357	12.7566	0.002137	12.7566	0.004577	12.7566	0.003051	12.7566	0.006103	12.7566	0.002746	12.7566	0.004883	12.7566	0.003967
		12.7713	0.001648	12.7713	0.004273	12.7713	0.002441	12.7713	0.005798	12.7713	0.003967	12.7713	0.004272	12.7713	0.006409	12.7713	0.006409	12.7713	0.006103	12.7713	0.006103	12.7713	0.005493	12.7713	0.003357	12.7713	0.005799	12.7713	0.011597	12.7713	0.002747	12.7713	0.003357	12.7713	0.002441	12.7713	0.001526	12.7713	0.003357	12.7713	0.002441	12.7713	0.006714	12.7713	0.002746	12.7713	0.003357	12.7713	0.003357
		12.7859	0.002167	12.7859	0.003052	12.7859	0.002136	12.7859	0.004882	12.7859	0.005188	12.7859	0.002441	12.7859	0.003052	12.7859	0.005188	12.7859	0.002746	12.7859	0.006103	12.7859	0.005493	12.7859	0.005798	12.7859	0.004273	12.7859	0.020447	12.7859	0.003967	12.7859	0.004882	12.7859	0.003357	12.7859	0.005188	12.7859	0.005188	12.7859	0.003357	12.7859	0.004883	12.7859	0.003967	12.7859	0.004272	12.7859	0.001831
		12.8006	0.001587	12.8006	0.005799	12.8006	0.004577	12.8006	0.003967	12.8006	0.003357	12.8006	0.004272	12.8006	0.005188	12.8006	0.005188	12.8006	0.003662	12.8006	0.005493	12.8006	0.003662	12.8006	0.004272	12.8006	0.005188	12.8006	0.010376	12.8006	0.005188	12.8006	0.006103	12.8006	0.002746	12.8006	0.003357	12.8006	0.004577	12.8006	0.003967	12.8006	0.008545	12.8006	0.003662	12.8006	0.005493	12.8006	0.004578
		12.8152	0.001312	12.8152	0.002442	12.8152	0.005188	12.8152	0.003662	12.8152	0.004578	12.8152	0.003052	12.8152	0.004578	12.8152	0.005188	12.8152	0.006103	12.8152	0.003967	12.8152	0.002441	12.8152	0.004577	12.8152	0.003968	12.8152	0.011902	12.8152	0.002747	12.8152	0.002441	12.8152	0.002746	12.8152	0.003968	12.8152	0.004577	12.8152	0.003662	12.8152	0.003052	12.8152	0.002441	12.8152	0.004272	12.8152	0.003967
		12.8299	0.001648	12.8299	0.005188	12.8299	0.004272	12.8299	0.004577	12.8299	0.003967	12.8299	0.002136	12.8299	0.006409	12.8299	0.003052	12.8299	0.004882	12.8299	0.003662	12.8299	0.006103	12.8299	0.003052	12.8299	0.006409	12.8299	0.009766	12.8299	0.001526	12.8299	0.004882	12.8299	0.004272	12.8299	0.004578	12.8299	0.003967	12.8299	0.003357	12.8299	0.005188	12.8299	0.002746	12.8299	0.004272	12.8299	0.002747
		12.8446	0.001312	12.8446	0.003052	12.8446	0.003662	12.8446	0.002746	12.8446	0.002747	12.8446	0.003357	12.8446	0.007935	12.8446	0.005494	12.8446	0.005798	12.8446	0.002441	12.8446	0.005493	12.8446	0.004577	12.8446	0.005188	12.8446	0.012817	12.8446	0.003357	12.8446	0.002746	12.8446	0.002136	12.8446	0.002747	12.8446	0.005188	12.8446	0.002746	12.8446	0.004883	12.8446	0.003967	12.8446	0.003662	12.8446	0.005188
		12.8592	0.001739	12.8592	0.003357	12.8592	0.003357	12.8592	0.005188	12.8592	0.006409	12.8592	0.006409	12.8592	0.005493	12.8592	0.003357	12.8592	0.002441	12.8592	0.004272	12.8592	0.004577	12.8592	0.003357	12.8592	0.004578	12.8592	0.014038	12.8592	0.004578	12.8592	0.003967	12.8592	0.001526	12.8592	0.006104	12.8592	0.004272	12.8592	0.003967	12.8592	0.007324	12.8592	0.003967	12.8592	0.007324	12.8592	0.006409
		12.8739	0.001983	12.8739	0.003052	12.8739	0.003662	12.8739	0.003662	12.8739	0.007019	12.8739	0.003052	12.8739	0.003968	12.8739	0.003968	12.8739	0.003357	12.8739	0.003662	12.8739	0.005493	12.8739	0.005188	12.8739	0.007019	12.8739	0.010376	12.8739	0.003662	12.8739	0.007019	12.8739	0.002136	12.8739	0.006409	12.8739	0.005188	12.8739	0.003967	12.8739	0.007324	12.8739	0.003051	12.8739	0.004883	12.8739	0.003662
		12.8886	0.001648	12.8886	0.006104	12.8886	0.002441	12.8886	0.004272	12.8886	0.004883	12.8886	0.006103	12.8886	0.002136	12.8886	0.001526	12.8886	0.003967	12.8886	0.002441	12.8886	0.004577	12.8886	0.005188	12.8886	0.005799	12.8886	0.00885	12.8886	0.002747	12.8886	0.004272	12.8886	0.002746	12.8886	0.005799	12.8886	0.005493	12.8886	0.003967	12.8886	0.003662	12.8886	0.003357	12.8886	0.004883	12.8886	0.004883
		12.9032	0.001465	12.9032	0.006104	12.9032	0.004882	12.9032	0.003967	12.9032	0.004883	12.9032	0.003052	12.9032	0.001526	12.9032	0.004578	12.9032	0.001831	12.9032	0.003662	12.9032	0.004577	12.9032	0.004577	12.9032	0.005799	12.9032	0.00885	12.9032	0.005188	12.9032	0.004882	12.9032	0.003357	12.9032	0.004578	12.9032	0.010376	12.9032	0.003662	12.9032	0.006103	12.9032	0.004882	12.9032	0.004272	12.9032	0.003357
		12.9179	0.001373	12.9179	0.002137	12.9179	0.003357	12.9179	0.005493	12.9179	0.003967	12.9179	0.002136	12.9179	0.004883	12.9179	0.002747	12.9179	0.002441	12.9179	0.003357	12.9179	0.003662	12.9179	0.003662	12.9179	0.00763	12.9179	0.015564	12.9179	0.003967	12.9179	0.002136	12.9179	0.002441	12.9179	0.004273	12.9179	0.006408	12.9179	0.003357	12.9179	0.007019	12.9179	0.003967	12.9179	0.007019	12.9179	0.003662
		12.9326	0.002044	12.9326	0.004883	12.9326	0.002746	12.9326	0.003967	12.9326	0.004883	12.9326	0.003967	12.9326	0.003968	12.9326	0.005188	12.9326	0.004577	12.9326	0.003357	12.9326	0.003662	12.9326	0.003662	12.9326	0.007325	12.9326	0.011902	12.9326	0.004273	12.9326	0.002441	12.9326	0.004577	12.9326	0.004578	12.9326	0.005493	12.9326	0.005798	12.9326	0.005188	12.9326	0.003357	12.9326	0.005493	12.9326	0.002442
		12.9472	0.002197	12.9472	0.004273	12.9472	0.004577	12.9472	0.004272	12.9472	0.003357	12.9472	0.001831	12.9472	0.004578	12.9472	0.004273	12.9472	0.003662	12.9472	0.001831	12.9472	0.006713	12.9472	0.006408	12.9472	0.004883	12.9472	0.009155	12.9472	0.005493	12.9472	0.003967	12.9472	0.004272	12.9472	0.003968	12.9472	0.003357	12.9472	0.006408	12.9472	0.006103	12.9472	0.004577	12.9472	0.004883	12.9472	0.003357
		12.9619	0.001587	12.9619	0.004883	12.9619	0.005493	12.9619	0.001831	12.9619	0.006104	12.9619	0.000915	12.9619	0.003357	12.9619	0.003357	12.9619	0.003051	12.9619	0.005493	12.9619	0.003662	12.9619	0.006408	12.9619	0.006104	12.9619	0.006103	12.9619	0.005798	12.9619	0.002746	12.9619	0.003967	12.9619	0.005188	12.9619	0.005188	12.9619	0.007934	12.9619	0.006714	12.9619	0.004882	12.9619	0.007324	12.9619	0.003052
		12.9765	0.002136	12.9765	0.006714	12.9765	0.004882	12.9765	0.003051	12.9765	0.006104	12.9765	0.003357	12.9765	0.005493	12.9765	0.005494	12.9765	0.003662	12.9765	0.003051	12.9765	0.006103	12.9765	0.003357	12.9765	0.003052	12.9765	0.006103	12.9765	0.004883	12.9765	0.003662	12.9765	0.003357	12.9765	0.003968	12.9765	0.003357	12.9765	0.008545	12.9765	0.007934	12.9765	0.004577	12.9765	0.004272	12.9765	0.001526
		12.9912	0.001831	12.9912	0.004578	12.9912	0.002746	12.9912	0	12.9912	0.005188	12.9912	0.002747	12.9912	0.003662	12.9912	0.001221	12.9912	0.004577	12.9912	0.003967	12.9912	0.003357	12.9912	0.003357	12.9912	0.005188	12.9912	0.004883	12.9912	0.004578	12.9912	0.001525	12.9912	0.005188	12.9912	0.005188	12.9912	0.004577	12.9912	0.006103	12.9912	0.005188	12.9912	0.003662	12.9912	0.004578	12.9912	0.001831
		13.0059	0.00177	13.0059	0.005494	13.0059	0.004272	13.0059	0.004272	13.0059	0.004578	13.0059	0.001831	13.0059	0.003052	13.0059	0.002747	13.0059	0.00061	13.0059	0.002441	13.0059	0.003662	13.0059	0.002746	13.0059	0.005799	13.0059	0.005188	13.0059	0.003052	13.0059	0.005798	13.0059	0.004272	13.0059	0.003663	13.0059	0.006103	13.0059	0.007324	13.0059	0.004272	13.0059	0.005188	13.0059	0.004578	13.0059	0.003967
		13.0205	0.001556	13.0205	0.005799	13.0205	0.003357	13.0205	0.004272	13.0205	0.004578	13.0205	0.001221	13.0205	0.003968	13.0205	0.005188	13.0205	0.002136	13.0205	0.00122	13.0205	0.003662	13.0205	0.003052	13.0205	0.005494	13.0205	0.006103	13.0205	0.003357	13.0205	0.003662	13.0205	0.004577	13.0205	0.004578	13.0205	0.00885	13.0205	0.003967	13.0205	0.006409	13.0205	0.005493	13.0205	0.002136	13.0205	0.002747
		13.0352	0.001068	13.0352	0.003663	13.0352	0.002136	13.0352	0.003051	13.0352	0.007019	13.0352	0.001221	13.0352	0.004273	13.0352	0.002747	13.0352	0.003051	13.0352	0.003662	13.0352	0.003967	13.0352	0.004577	13.0352	0.003357	13.0352	0.004272	13.0352	0.005493	13.0352	0.002746	13.0352	0.003357	13.0352	0.002747	13.0352	0.005188	13.0352	0.005798	13.0352	0.008545	13.0352	0.00122	13.0352	0.002441	13.0352	0.003052
		13.0499	0.001373	13.0499	0.002747	13.0499	0.002136	13.0499	0.003662	13.0499	0.007019	13.0499	0.00061	13.0499	0.004273	13.0499	0.003052	13.0499	0.00122	13.0499	0.004272	13.0499	0.003662	13.0499	0.005493	13.0499	0.004273	13.0499	0.007629	13.0499	0.006409	13.0499	0.003357	13.0499	0.004577	13.0499	0.006409	13.0499	0.007019	13.0499	0.004882	13.0499	0.004578	13.0499	0.003662	13.0499	0.003662	13.0499	0.004883
		13.0645	0.001068	13.0645	0.001831	13.0645	0.002441	13.0645	0.003051	13.0645	0.005493	13.0645	0.002441	13.0645	0.004273	13.0645	0.003357	13.0645	0.004272	13.0645	0.001831	13.0645	0.005798	13.0645	0.004577	13.0645	0.005188	13.0645	0.009766	13.0645	0.007324	13.0645	0.003051	13.0645	0.005188	13.0645	0.006409	13.0645	0.007934	13.0645	0.007934	13.0645	0.006103	13.0645	0.003662	13.0645	0.002441	13.0645	0.002747
		13.0792	0.001556	13.0792	0.001526	13.0792	0.003357	13.0792	0.003357	13.0792	0.005493	13.0792	0.003052	13.0792	0.003662	13.0792	0.004883	13.0792	0.001831	13.0792	0.005493	13.0792	0.006713	13.0792	0.004577	13.0792	0.003968	13.0792	0.005493	13.0792	0.004578	13.0792	0.005798	13.0792	0.004577	13.0792	0.002747	13.0792	0.005798	13.0792	0.003662	13.0792	0.006714	13.0792	0.003967	13.0792	0.002747	13.0792	0.005188
		13.0938	0.000549	13.0938	0.004273	13.0938	0.003662	13.0938	0.002441	13.0938	0.003967	13.0938	0.001831	13.0938	0.005799	13.0938	0	13.0938	0.002441	13.0938	0.003662	13.0938	0.005188	13.0938	0.005188	13.0938	0.00763	13.0938	0.007324	13.0938	0.004578	13.0938	0.003967	13.0938	0.004883	13.0938	0.005799	13.0938	0.005188	13.0938	0.004577	13.0938	0.006714	13.0938	0.005493	13.0938	0.004578	13.0938	0.001526
		13.1085	0.000519	13.1085	0.002137	13.1085	0.006103	13.1085	0.004882	13.1085	0.005493	13.1085	0.003052	13.1085	0.004883	13.1085	0.003663	13.1085	0.00122	13.1085	0.003662	13.1085	0.004882	13.1085	0.006103	13.1085	0.005799	13.1085	0.007935	13.1085	0.005798	13.1085	0.004882	13.1085	0.003662	13.1085	0.003357	13.1085	0.00824	13.1085	0.005188	13.1085	0.005493	13.1085	0.003967	13.1085	0.003967	13.1085	0.002747
		13.1232	0.000854	13.1232	0.002747	13.1232	0.002441	13.1232	0.002746	13.1232	0.005493	13.1232	0.002136	13.1232	0.004273	13.1232	0.002747	13.1232	0.003357	13.1232	0.003357	13.1232	0.004272	13.1232	0.003662	13.1232	0.005799	13.1232	0.009155	13.1232	0.006714	13.1232	0.004882	13.1232	0.003357	13.1232	0.005799	13.1232	0.007019	13.1232	0.003967	13.1232	0.007324	13.1232	0.003662	13.1232	0.003662	13.1232	0.003357
		13.1378	0.001068	13.1378	0.002442	13.1378	0.005493	13.1378	0.001525	13.1378	0.005493	13.1378	0.00061	13.1378	0.004273	13.1378	0.002747	13.1378	0.003051	13.1378	0.002441	13.1378	0.004272	13.1378	0.003357	13.1378	0.006409	13.1378	0.009155	13.1378	0.003967	13.1378	0.004272	13.1378	0.004272	13.1378	0.005188	13.1378	0.010681	13.1378	0.008545	13.1378	0.007019	13.1378	0.003662	13.1378	0.004272	13.1378	0.004578
		13.1525	0.000793	13.1525	0.003968	13.1525	0.005493	13.1525	0.004272	13.1525	0.004273	13.1525	0.001526	13.1525	0.003968	13.1525	0.003663	13.1525	0.002136	13.1525	0.00122	13.1525	0.004882	13.1525	0.004577	13.1525	0.004883	13.1525	0.009155	13.1525	0.00763	13.1525	0.004272	13.1525	0.004577	13.1525	0.003968	13.1525	0.005493	13.1525	0.003662	13.1525	0.005188	13.1525	0.003357	13.1525	0.003052	13.1525	0.002747
		13.1672	0.00058	13.1672	0.002137	13.1672	0.005493	13.1672	0.002441	13.1672	0.003967	13.1672	0.000305	13.1672	0.003052	13.1672	0.002747	13.1672	0.004272	13.1672	0.002441	13.1672	0.00122	13.1672	0.003662	13.1672	0.005188	13.1672	0.010376	13.1672	0.004578	13.1672	0.001525	13.1672	0.003357	13.1672	0.005188	13.1672	0.003357	13.1672	0.007019	13.1672	0.007019	13.1672	0.002441	13.1672	0.005188	13.1672	0.003357
		13.1818	0.001159	13.1818	0.002747	13.1818	0.003051	13.1818	0.003967	13.1818	0.006409	13.1818	0.00061	13.1818	0.003052	13.1818	0.004273	13.1818	0.001831	13.1818	0.001831	13.1818	0.003662	13.1818	0.003357	13.1818	0.005799	13.1818	0.00946	13.1818	0.003052	13.1818	0.004882	13.1818	0.005798	13.1818	0.003968	13.1818	0.017395	13.1818	0.004577	13.1818	0.004578	13.1818	0.003967	13.1818	0.003357	13.1818	0.003052
		13.1965	0.00058	13.1965	0.002442	13.1965	0.003967	13.1965	0.003662	13.1965	0.003662	13.1965	0.001526	13.1965	0.007019	13.1965	0.006714	13.1965	0.003051	13.1965	0.004272	13.1965	0.002746	13.1965	0.005493	13.1965	0.006409	13.1965	0.005798	13.1965	0.005798	13.1965	0.002441	13.1965	0.005493	13.1965	0.005799	13.1965	0.007019	13.1965	0.006713	13.1965	0.004272	13.1965	0.002441	13.1965	0.004578	13.1965	0.003357
		13.2111	0.000976	13.2111	0.004273	13.2111	0.004272	13.2111	0.003051	13.2111	0.005798	13.2111	0.002747	13.2111	0.003052	13.2111	0.003663	13.2111	0.003051	13.2111	0.004882	13.2111	0.007934	13.2111	0.002746	13.2111	0.007019	13.2111	0.004883	13.2111	0.005188	13.2111	0.001831	13.2111	0.006408	13.2111	0.005799	13.2111	0.007019	13.2111	0.003662	13.2111	0.004883	13.2111	0.002746	13.2111	0.003967	13.2111	0.003052
		13.2258	0.000793	13.2258	0.004273	13.2258	0.004882	13.2258	0.003967	13.2258	0.003357	13.2258	0.002136	13.2258	0.003357	13.2258	0.003968	13.2258	0.00122	13.2258	0.004882	13.2258	0.005798	13.2258	0.003052	13.2258	0.004273	13.2258	0.009155	13.2258	0.002442	13.2258	0.002441	13.2258	0.005798	13.2258	0.004883	13.2258	0.00946	13.2258	0.005798	13.2258	0.007019	13.2258	0.003051	13.2258	0.003967	13.2258	0.002747
		13.2405	0.000641	13.2405	0.002747	13.2405	0.001831	13.2405	0.003662	13.2405	0.003662	13.2405	0.002747	13.2405	0.003052	13.2405	0.000916	13.2405	0.002441	13.2405	0.003357	13.2405	0.004577	13.2405	0.003357	13.2405	0.005188	13.2405	0.003662	13.2405	0.002136	13.2405	0.003051	13.2405	0.002746	13.2405	0.006409	13.2405	0.009155	13.2405	0.004272	13.2405	0.006714	13.2405	0.006103	13.2405	0.004272	13.2405	0.003662
		13.2551	0.000732	13.2551	0.002137	13.2551	0.003967	13.2551	0.007019	13.2551	0.005798	13.2551	0.001526	13.2551	0.005493	13.2551	0.005188	13.2551	0.003357	13.2551	0.004882	13.2551	0.002441	13.2551	0.003357	13.2551	0.005188	13.2551	0.003662	13.2551	0.005798	13.2551	0.001831	13.2551	0.004577	13.2551	0.005494	13.2551	0.010986	13.2551	0.006103	13.2551	0.007324	13.2551	0.006103	13.2551	0.005188	13.2551	0.002747
		13.2698	0.000793	13.2698	0.002747	13.2698	0.005493	13.2698	0.004882	13.2698	0.006409	13.2698	0.002136	13.2698	0.003662	13.2698	0.003968	13.2698	0.003357	13.2698	0.003662	13.2698	0.005188	13.2698	0.000915	13.2698	0.006409	13.2698	0.006409	13.2698	0.004883	13.2698	0.002746	13.2698	0.003052	13.2698	0.004578	13.2698	0.010071	13.2698	0.007324	13.2698	0.003357	13.2698	0.003357	13.2698	0.001221	13.2698	0.000305
		13.2845	0.000671	13.2845	0.000611	13.2845	0.004272	13.2845	0.006103	13.2845	0.005493	13.2845	0.001831	13.2845	0.003968	13.2845	0.003357	13.2845	0.003662	13.2845	0.002441	13.2845	0.002441	13.2845	0.003052	13.2845	0.005188	13.2845	0.007935	13.2845	0.003967	13.2845	0.00122	13.2845	0.003662	13.2845	0.006409	13.2845	0.019226	13.2845	0.005493	13.2845	0.006103	13.2845	0.005798	13.2845	0.002136	13.2845	0.003357
		13.2991	0.000702	13.2991	0.003663	13.2991	0.005493	13.2991	0.003357	13.2991	0.005798	13.2991	0.002747	13.2991	0.004578	13.2991	0.003663	13.2991	0.003357	13.2991	0	13.2991	0.003662	13.2991	0.002441	13.2991	0.004883	13.2991	0.007019	13.2991	0.002136	13.2991	0	13.2991	0.003052	13.2991	0.006104	13.2991	0.00885	13.2991	0.004272	13.2991	0.006714	13.2991	0.005493	13.2991	0.002136	13.2991	0.001526
		13.3138	0.000915	13.3138	0.003663	13.3138	0.004272	13.3138	0.003357	13.3138	0.003357	13.3138	0.003052	13.3138	0.003357	13.3138	0.003357	13.3138	0.002441	13.3138	0.002441	13.3138	0.003357	13.3138	0.005188	13.3138	0.004578	13.3138	0.006409	13.3138	0.002747	13.3138	0.002441	13.3138	0.003662	13.3138	0.005799	13.3138	0.014343	13.3138	0.004272	13.3138	0.003662	13.3138	0.007324	13.3138	0.002136	13.3138	0.002442
		13.3284	0.000976	13.3284	0.002442	13.3284	0.002441	13.3284	0.003662	13.3284	0.002441	13.3284	0.001526	13.3284	0.004578	13.3284	0.002747	13.3284	0.003357	13.3284	0.003967	13.3284	0.003051	13.3284	0.001831	13.3284	0.007019	13.3284	0.00824	13.3284	0.004578	13.3284	0.003051	13.3284	0.003662	13.3284	0.006409	13.3284	0.007629	13.3284	0.006103	13.3284	0.004272	13.3284	0.004882	13.3284	0.004272	13.3284	0.003052
		13.3431	0.000152	13.3431	0.002137	13.3431	0.004272	13.3431	0.003662	13.3431	0.003967	13.3431	0.001221	13.3431	0.005188	13.3431	0.004883	13.3431	0.003051	13.3431	0.002746	13.3431	0.002746	13.3431	0.003662	13.3431	0.006714	13.3431	0.006103	13.3431	0.003357	13.3431	0.002746	13.3431	0.005188	13.3431	0.003357	13.3431	0.00824	13.3431	0.006103	13.3431	0.004272	13.3431	0.003662	13.3431	0.004883	13.3431	0.005188
		13.3578	0.000519	13.3578	0.001831	13.3578	0.003662	13.3578	0.004882	13.3578	0.002136	13.3578	0.001221	13.3578	0.005493	13.3578	0.004883	13.3578	0.003051	13.3578	0.002136	13.3578	0.002441	13.3578	0.001831	13.3578	0.004578	13.3578	0.004272	13.3578	0.000916	13.3578	0.00122	13.3578	0.005188	13.3578	0.005188	13.3578	0.005798	13.3578	0.003967	13.3578	0.006103	13.3578	0.005798	13.3578	0.004578	13.3578	0.002442
		13.3724	0.000671	13.3724	0.002747	13.3724	0.004577	13.3724	0.002746	13.3724	0.007935	13.3724	0.001526	13.3724	0.004883	13.3724	0.003968	13.3724	0.003051	13.3724	0.004272	13.3724	0.002136	13.3724	0.004577	13.3724	0.003357	13.3724	0.005188	13.3724	0.003357	13.3724	0.003662	13.3724	0.004272	13.3724	0.002747	13.3724	0.024109	13.3724	0.003662	13.3724	0.003967	13.3724	0.003967	13.3724	0.006103	13.3724	0.002136
		13.3871	0.001007	13.3871	0.003968	13.3871	0.004577	13.3871	0.005188	13.3871	0.005188	13.3871	0.002136	13.3871	0.002442	13.3871	0.003357	13.3871	0.003051	13.3871	0.005188	13.3871	0.003662	13.3871	0.003967	13.3871	0.003968	13.3871	0.003052	13.3871	0.003967	13.3871	0.002441	13.3871	0.003662	13.3871	0.003663	13.3871	0.014343	13.3871	0.007629	13.3871	0.005798	13.3871	0.004882	13.3871	0.003052	13.3871	0.003662
		13.4018	0.000458	13.4018	0.003357	13.4018	0.004577	13.4018	0.003357	13.4018	0.004883	13.4018	0.000305	13.4018	0.003357	13.4018	0.004578	13.4018	0.003662	13.4018	0.005493	13.4018	0.001831	13.4018	0.002441	13.4018	0.005188	13.4018	0.006103	13.4018	0.001221	13.4018	0.002441	13.4018	0.004577	13.4018	0.004578	13.4018	0.007324	13.4018	0.004882	13.4018	0.008545	13.4018	0.002441	13.4018	0.005493	13.4018	0.002442
		13.4164	0.001159	13.4164	0.003052	13.4164	0.003967	13.4164	0.004577	13.4164	0.005798	13.4164	0.003052	13.4164	0.003357	13.4164	0.003968	13.4164	0.001831	13.4164	0.006713	13.4164	0.002441	13.4164	0.002136	13.4164	0.004883	13.4164	0.003357	13.4164	0.003357	13.4164	0.004882	13.4164	0.004272	13.4164	0.002747	13.4164	0.006103	13.4164	0.004882	13.4164	0.004883	13.4164	0.001831	13.4164	0.002747	13.4164	0.002136
		13.4311	0	13.4311	0.002442	13.4311	0.006103	13.4311	0.003357	13.4311	0.004883	13.4311	0.00061	13.4311	0.005799	13.4311	0.004578	13.4311	0.003357	13.4311	0.005493	13.4311	0.005798	13.4311	0.003357	13.4311	0.004883	13.4311	0.003662	13.4311	0.003662	13.4311	0.002136	13.4311	0.004883	13.4311	0.003663	13.4311	0.011902	13.4311	0.005798	13.4311	0.006103	13.4311	0.002746	13.4311	0.002747	13.4311	0.002747
		13.4457	0.000854	13.4457	0.004578	13.4457	0.003662	13.4457	0.002746	13.4457	0.005798	13.4457	0.001221	13.4457	0.003052	13.4457	0.004578	13.4457	0.003357	13.4457	0.004882	13.4457	0.003051	13.4457	0.002136	13.4457	0.003663	13.4457	0.004883	13.4457	0.005493	13.4457	0.001831	13.4457	0.006103	13.4457	0.006409	13.4457	0.007629	13.4457	0.005493	13.4457	0.009766	13.4457	0.001831	13.4457	0.003052	13.4457	0.003662
		13.4604	0.00058	13.4604	0.003357	13.4604	0.002441	13.4604	0.003051	13.4604	0.002747	13.4604	0.003052	13.4604	0.003357	13.4604	0.006104	13.4604	0.002441	13.4604	0.005493	13.4604	0.003357	13.4604	0.003052	13.4604	0.005799	13.4604	0.006103	13.4604	0.005798	13.4604	0.004272	13.4604	0.003662	13.4604	0.004883	13.4604	0.006408	13.4604	0.004272	13.4604	0.007324	13.4604	0.003662	13.4604	0.002747	13.4604	0.003662
		13.4751	0.000915	13.4751	0.000916	13.4751	0.004272	13.4751	0.003662	13.4751	0.005493	13.4751	0.003052	13.4751	0.005799	13.4751	0.004883	13.4751	0.003967	13.4751	0.004577	13.4751	0.003967	13.4751	0.002136	13.4751	0.002747	13.4751	0.007324	13.4751	0.004883	13.4751	0.000305	13.4751	0.003662	13.4751	0.003968	13.4751	0.00824	13.4751	0.006103	13.4751	0.006714	13.4751	0.003357	13.4751	0.003662	13.4751	0.005188
		13.4897	0.000763	13.4897	0.001526	13.4897	0.004577	13.4897	0.002441	13.4897	0.005798	13.4897	0.003967	13.4897	0.002747	13.4897	0.001831	13.4897	0.005798	13.4897	0.007019	13.4897	0.005188	13.4897	0.005798	13.4897	0.003968	13.4897	0.005188	13.4897	0.004578	13.4897	0.005493	13.4897	0.002441	13.4897	0.001526	13.4897	0.005798	13.4897	0.003967	13.4897	0.005493	13.4897	0.001831	13.4897	0.001831	13.4897	0.002747
		13.5044	0.000549	13.5044	0.002442	13.5044	0.002746	13.5044	0.003357	13.5044	0.003357	13.5044	0.00061	13.5044	0.003968	13.5044	0.005188	13.5044	0.003662	13.5044	0.005798	13.5044	0.002441	13.5044	0.003357	13.5044	0.005799	13.5044	0.001831	13.5044	0.005188	13.5044	0.003357	13.5044	0.003052	13.5044	0.002747	13.5044	0.004883	13.5044	0.004882	13.5044	0.004883	13.5044	0.002746	13.5044	0.002747	13.5044	0.003662
		13.5191	0.000824	13.5191	0	13.5191	0.003051	13.5191	0.004272	13.5191	0.002747	13.5191	0.003662	13.5191	0.003662	13.5191	0.001831	13.5191	0.003967	13.5191	0.003662	13.5191	0.003357	13.5191	0.004577	13.5191	0.002747	13.5191	0.002136	13.5191	0.005493	13.5191	0.004272	13.5191	0.002136	13.5191	0.004578	13.5191	0.005798	13.5191	0.005798	13.5191	0.007629	13.5191	0.001831	13.5191	0.005188	13.5191	0.001526
		13.5337	0.001282	13.5337	0.004273	13.5337	0.002441	13.5337	0.002746	13.5337	0.005188	13.5337	0.004272	13.5337	0.006104	13.5337	0.005799	13.5337	0.003662	13.5337	0.004577	13.5337	0.001831	13.5337	0.002746	13.5337	0.002442	13.5337	0.003662	13.5337	0.004578	13.5337	0.001831	13.5337	0.002746	13.5337	0.004883	13.5337	0.009155	13.5337	0.005493	13.5337	0.002441	13.5337	0.003662	13.5337	0.003052	13.5337	0.002136
		13.5484	0.00058	13.5484	0.003052	13.5484	0.003662	13.5484	0.004272	13.5484	0.004578	13.5484	0.001526	13.5484	0.005493	13.5484	0.006104	13.5484	0.003662	13.5484	0.005798	13.5484	0	13.5484	0.003357	13.5484	0.004273	13.5484	0.003662	13.5484	0.004883	13.5484	0.003662	13.5484	0.002746	13.5484	0.003052	13.5484	0.005798	13.5484	0.005798	13.5484	0.004272	13.5484	0.002136	13.5484	0.002441	13.5484	0.003357
		13.5631	0.001251	13.5631	0.003968	13.5631	0.003967	13.5631	0.003051	13.5631	0.003357	13.5631	0.005188	13.5631	0.005493	13.5631	0.005188	13.5631	0.003357	13.5631	0.003662	13.5631	0.002746	13.5631	0.003967	13.5631	0.005188	13.5631	0.000305	13.5631	0.002747	13.5631	0.005188	13.5631	0.002746	13.5631	0.003357	13.5631	0.006714	13.5631	0.005798	13.5631	0.004578	13.5631	0.002441	13.5631	0.002747	13.5631	0.005188
		13.5777	0.000885	13.5777	0.002442	13.5777	0.003357	13.5777	0.004882	13.5777	0.002441	13.5777	0.004883	13.5777	0.001831	13.5777	0.003052	13.5777	0.005188	13.5777	0.003051	13.5777	0.003357	13.5777	0.004577	13.5777	0.003357	13.5777	0.002136	13.5777	0.003662	13.5777	0.003662	13.5777	0.003052	13.5777	0.001831	13.5777	0.003662	13.5777	0.001831	13.5777	0.004578	13.5777	0.002746	13.5777	0.004272	13.5777	0.001526
		13.5924	0.001434	13.5924	0.003968	13.5924	0.004272	13.5924	0.003662	13.5924	0.003052	13.5924	0.003357	13.5924	0.005799	13.5924	0.004883	13.5924	0.003662	13.5924	0.006103	13.5924	0.003662	13.5924	0.002136	13.5924	0.003357	13.5924	0.002441	13.5924	0.003967	13.5924	0.005493	13.5924	0.003662	13.5924	0.002442	13.5924	0.002136	13.5924	0.003662	13.5924	0.004883	13.5924	0.002136	13.5924	0.004883	13.5924	0.004883
		13.607	0.001739	13.607	0.002747	13.607	0.00122	13.607	0.004577	13.607	0.005188	13.607	0.003357	13.607	0.003052	13.607	0.004578	13.607	0.005493	13.607	0.006713	13.607	0.004882	13.607	0.003357	13.607	0.001221	13.607	0.006714	13.607	0.004883	13.607	0.002746	13.607	0.003967	13.607	0.003357	13.607	0.004272	13.607	0.003967	13.607	0.006103	13.607	0.002441	13.607	0.003052	13.607	0.004273
		13.6217	0.001434	13.6217	0.003663	13.6217	0.002441	13.6217	0.004882	13.6217	0.004578	13.6217	0.00061	13.6217	0.003052	13.6217	0.004578	13.6217	0.004882	13.6217	0.003967	13.6217	0.003662	13.6217	0.00122	13.6217	0.003968	13.6217	0.004272	13.6217	0.002747	13.6217	0.001831	13.6217	0.003967	13.6217	0.003663	13.6217	0.002746	13.6217	0.004577	13.6217	0.001221	13.6217	0.003051	13.6217	0.005798	13.6217	0.002442
		13.6364	0.00177	13.6364	0.004273	13.6364	0.003051	13.6364	0.003967	13.6364	0.005493	13.6364	0.003357	13.6364	0.005493	13.6364	0.005188	13.6364	0.004577	13.6364	0.003662	13.6364	0.001831	13.6364	0.002441	13.6364	0.003663	13.6364	0.005188	13.6364	0.005188	13.6364	0.003357	13.6364	0.005188	13.6364	0.002137	13.6364	0.003662	13.6364	0.006103	13.6364	0.003967	13.6364	0.00122	13.6364	0.002747	13.6364	0.003052
		13.651	0.001526	13.651	0.004883	13.651	0.002746	13.651	0.003357	13.651	0.003967	13.651	0.004883	13.651	0.003052	13.651	0.005799	13.651	0.004272	13.651	0.004882	13.651	0.004272	13.651	0.003662	13.651	0.003968	13.651	0.005188	13.651	0.004883	13.651	0.002136	13.651	0.004272	13.651	0.004883	13.651	0.007629	13.651	0.004882	13.651	0.004272	13.651	0.003662	13.651	0.003662	13.651	0.003357
		13.6657	0.001556	13.6657	0.003663	13.6657	0.003051	13.6657	0.003967	13.6657	0.003967	13.6657	0.003967	13.6657	0.007935	13.6657	0.003968	13.6657	0.005188	13.6657	0.004577	13.6657	0.004272	13.6657	0.002136	13.6657	0.002747	13.6657	0.004883	13.6657	0.003357	13.6657	0.001525	13.6657	0.001526	13.6657	0.003357	13.6657	0.010986	13.6657	0.004577	13.6657	0.005493	13.6657	0.002746	13.6657	0.003052	13.6657	0.003357
		13.6804	0.00122	13.6804	0.001831	13.6804	0.004577	13.6804	0.004272	13.6804	0.005798	13.6804	0.003357	13.6804	0.004273	13.6804	0.002747	13.6804	0.002441	13.6804	0.005493	13.6804	0.00061	13.6804	0.003357	13.6804	0.003968	13.6804	0.006714	13.6804	0.004578	13.6804	0.00061	13.6804	0.003967	13.6804	0.003357	13.6804	0.002136	13.6804	0.003357	13.6804	0.006103	13.6804	0.003357	13.6804	0.001221	13.6804	0.000916
		13.695	0.001617	13.695	0.004883	13.695	0.003662	13.695	0.005188	13.695	0.002136	13.695	0.003967	13.695	0.003052	13.695	0.003357	13.695	0.002441	13.695	0.003967	13.695	0.001831	13.695	0.000915	13.695	0.003052	13.695	0.004272	13.695	0.004273	13.695	0.001831	13.695	0.004272	13.695	0.000916	13.695	0.004577	13.695	0.003662	13.695	0.006103	13.695	0.004882	13.695	0.006103	13.695	0.001221
		13.7097	0.002197	13.7097	0.005799	13.7097	0.003662	13.7097	0.003662	13.7097	0.002136	13.7097	0.005188	13.7097	0.005188	13.7097	0.003663	13.7097	0.005798	13.7097	0.005188	13.7097	0.002746	13.7097	0.003662	13.7097	0.003663	13.7097	0.003662	13.7097	0.003967	13.7097	0.003051	13.7097	0.004577	13.7097	0.004578	13.7097	0.010681	13.7097	0.002441	13.7097	0.004883	13.7097	0.004577	13.7097	0.004883	13.7097	0.001831
		13.7243	0.00177	13.7243	0.005188	13.7243	0.003662	13.7243	0.003967	13.7243	0.002747	13.7243	0.004883	13.7243	0.004883	13.7243	0.006409	13.7243	0.002746	13.7243	0.004882	13.7243	0.001831	13.7243	0.002136	13.7243	0.001526	13.7243	0.003357	13.7243	0.004883	13.7243	0.004882	13.7243	0.003052	13.7243	0.002137	13.7243	0.007629	13.7243	0.003662	13.7243	0.003052	13.7243	0.003051	13.7243	0.002747	13.7243	0.002442
		13.739	0.001648	13.739	0.004578	13.739	0.00122	13.739	0.003051	13.739	0.003052	13.739	0.004883	13.739	0.004578	13.739	0.003663	13.739	0.006713	13.739	0.005493	13.739	0.004272	13.739	0.000915	13.739	0.003968	13.739	0.002441	13.739	0.005798	13.739	0.003357	13.739	0.002746	13.739	0.003663	13.739	0.003357	13.739	0.003357	13.739	0.004883	13.739	0.004882	13.739	0.003967	13.739	0.004273
		13.7537	0.001404	13.7537	0.004883	13.7537	0.002441	13.7537	0.004272	13.7537	0.003357	13.7537	0.005188	13.7537	0.003968	13.7537	0.006409	13.7537	0.004272	13.7537	0.006103	13.7537	0.001831	13.7537	0.003052	13.7537	0.003968	13.7537	0.003662	13.7537	0.005798	13.7537	0.002441	13.7537	0.001831	13.7537	0.004883	13.7537	0.004883	13.7537	0.003051	13.7537	0.003357	13.7537	0.003357	13.7537	0.004883	13.7537	0.003967
		13.7683	0.001648	13.7683	0.004273	13.7683	0.00122	13.7683	0.004272	13.7683	0.003052	13.7683	0.004272	13.7683	0.004273	13.7683	0.006409	13.7683	0.002136	13.7683	0.004882	13.7683	0.003662	13.7683	0.003357	13.7683	0.002747	13.7683	0.005188	13.7683	0.007935	13.7683	0.005493	13.7683	0.002441	13.7683	0.003357	13.7683	0.004577	13.7683	0.003967	13.7683	0.004272	13.7683	0.003357	13.7683	0.003357	13.7683	0.003967
		13.783	0.002075	13.783	0.005799	13.783	0.004272	13.783	0.006103	13.783	0.003357	13.783	0.004578	13.783	0.005493	13.783	0.003663	13.783	0.004882	13.783	0.005493	13.783	0.004272	13.783	0.003357	13.783	0.005799	13.783	0.003357	13.783	0.005188	13.783	0.003357	13.783	0.002746	13.783	0.003357	13.783	0.003967	13.783	0.003967	13.783	0.005493	13.783	0.00122	13.783	0.004883	13.783	0.003357
		13.7977	0.002289	13.7977	0.004273	13.7977	0.002746	13.7977	0.003051	13.7977	0.004578	13.7977	0.004272	13.7977	0.004273	13.7977	0.003968	13.7977	0.004882	13.7977	0.004272	13.7977	0.005493	13.7977	0.005493	13.7977	0.004883	13.7977	0.004272	13.7977	0.007324	13.7977	0.002441	13.7977	0.004577	13.7977	0.001526	13.7977	0.00824	13.7977	0.005493	13.7977	0.001526	13.7977	0.002746	13.7977	0.00061	13.7977	0.003357
		13.8123	0.001983	13.8123	0.006409	13.8123	0.003967	13.8123	0.003357	13.8123	0.004578	13.8123	0.003052	13.8123	0.003357	13.8123	0.001526	13.8123	0.004272	13.8123	0.004577	13.8123	0.003051	13.8123	0.004577	13.8123	0.004883	13.8123	0.005188	13.8123	0.004273	13.8123	0.003051	13.8123	0.000915	13.8123	0.003968	13.8123	0.010376	13.8123	0.005493	13.8123	0.003662	13.8123	0.003662	13.8123	0.004272	13.8123	0.004578
		13.827	0.001343	13.827	0.003663	13.827	0.002441	13.827	0.003051	13.827	0.004578	13.827	0.004883	13.827	0.003662	13.827	0.005188	13.827	0.003357	13.827	0.004577	13.827	0.003357	13.827	0.003357	13.827	0.002747	13.827	0.004272	13.827	0.006104	13.827	0.004577	13.827	0.003662	13.827	0.003357	13.827	0.007324	13.827	0.003662	13.827	0.004883	13.827	0.001831	13.827	0.004272	13.827	0.004578
		13.8416	0.0018	13.8416	0.002137	13.8416	0.00122	13.8416	0.002441	13.8416	0.002441	13.8416	0.001831	13.8416	0.004578	13.8416	0.002137	13.8416	0.003357	13.8416	0.004882	13.8416	0.002136	13.8416	0.005188	13.8416	0.004883	13.8416	0.004578	13.8416	0.006409	13.8416	0.003357	13.8416	0.003967	13.8416	0.002747	13.8416	0.006408	13.8416	0.003357	13.8416	0.004272	13.8416	0.001831	13.8416	0.003052	13.8416	0.003967
		13.8563	0.001953	13.8563	0.005188	13.8563	0.004272	13.8563	0.00061	13.8563	0.003357	13.8563	0.004578	13.8563	0.004273	13.8563	0.003357	13.8563	0.003662	13.8563	0.006103	13.8563	0.003357	13.8563	0.005493	13.8563	0.005188	13.8563	0.004578	13.8563	0.009155	13.8563	0.003357	13.8563	0.001831	13.8563	0.001221	13.8563	0.007019	13.8563	0.004882	13.8563	0.005493	13.8563	0.00122	13.8563	0.001831	13.8563	0.002136
		13.871	0.001434	13.871	0.002442	13.871	0.003357	13.871	0.003357	13.871	0.004273	13.871	0.004883	13.871	0.004883	13.871	0.003357	13.871	0.002441	13.871	0.005798	13.871	0.003967	13.871	0.005798	13.871	0.004273	13.871	0.006103	13.871	0.008545	13.871	0.004882	13.871	0.004577	13.871	0.002442	13.871	0.007324	13.871	0.002441	13.871	0.004272	13.871	0.005188	13.871	0.002747	13.871	0.002747
		13.8856	0.00235	13.8856	0.004883	13.8856	0.003357	13.8856	0.003051	13.8856	0.001831	13.8856	0.004272	13.8856	0.006714	13.8856	0.005188	13.8856	0.001831	13.8856	0.005493	13.8856	0.004272	13.8856	0.007019	13.8856	0.006104	13.8856	0.005493	13.8856	0.007935	13.8856	0.001831	13.8856	0.003967	13.8856	0.004273	13.8856	0.009765	13.8856	0.003051	13.8856	0	13.8856	0.003357	13.8856	0.006103	13.8856	0.004273
		13.9003	0.000915	13.9003	0.004273	13.9003	0.003357	13.9003	0.003051	13.9003	0.002747	13.9003	0.004883	13.9003	0.006714	13.9003	0.003052	13.9003	0.005493	13.9003	0.006103	13.9003	0.005493	13.9003	0.003357	13.9003	0.004578	13.9003	0.005188	13.9003	0.007324	13.9003	0.003357	13.9003	0.004577	13.9003	0.002442	13.9003	0.009765	13.9003	0.002746	13.9003	0.003662	13.9003	0.003051	13.9003	0.002441	13.9003	0.004578
		13.915	0.00177	13.915	0.004578	13.915	0.005493	13.915	0.001525	13.915	0.005798	13.915	0.003357	13.915	0.004273	13.915	0.004883	13.915	0.003357	13.915	0.003967	13.915	0.003662	13.915	0.003357	13.915	0.006104	13.915	0.002747	13.915	0.008545	13.915	0.003357	13.915	0.002136	13.915	0.002137	13.915	0.012207	13.915	0.004577	13.915	0.003052	13.915	0.005188	13.915	0.003357	13.915	0.001831
		13.9296	0.002167	13.9296	0.003968	13.9296	0.003967	13.9296	0.003662	13.9296	0.006104	13.9296	0.005188	13.9296	0.004273	13.9296	0.004273	13.9296	0.004882	13.9296	0.004272	13.9296	0.002441	13.9296	0.004577	13.9296	0.005188	13.9296	0.004883	13.9296	0.006714	13.9296	0.005188	13.9296	0.002441	13.9296	0.004273	13.9296	0.004577	13.9296	0.001831	13.9296	0.004272	13.9296	0.002136	13.9296	0.004272	13.9296	0.002136
		13.9443	0.001709	13.9443	0.002442	13.9443	0.000915	13.9443	0.001831	13.9443	0.002441	13.9443	0.005493	13.9443	0.001831	13.9443	0.005188	13.9443	0.004882	13.9443	0.004882	13.9443	0.004882	13.9443	0.006103	13.9443	0.00763	13.9443	0.005188	13.9443	0.005798	13.9443	0.001831	13.9443	0.002136	13.9443	0.005188	13.9443	0.005493	13.9443	0.003967	13.9443	0.004272	13.9443	0.003357	13.9443	0.004272	13.9443	0.002136
		13.9589	0.001709	13.9589	0.003663	13.9589	0.001831	13.9589	0.003357	13.9589	0.003967	13.9589	0.004883	13.9589	0.002747	13.9589	0.003663	13.9589	0.006713	13.9589	0.003967	13.9589	0.005493	13.9589	0.003357	13.9589	0.00824	13.9589	0.005493	13.9589	0.007019	13.9589	0.002441	13.9589	0.00122	13.9589	0.003052	13.9589	0.003967	13.9589	0.002441	13.9589	0.004272	13.9589	0.003051	13.9589	0.006409	13.9589	0.003662
		13.9736	0.002258	13.9736	0.006409	13.9736	0.002441	13.9736	0.004577	13.9736	0.002136	13.9736	0.003357	13.9736	0.005493	13.9736	0.005799	13.9736	0.004882	13.9736	0.00122	13.9736	0.004577	13.9736	0.004577	13.9736	0.007019	13.9736	0.003052	13.9736	0.00885	13.9736	0.004272	13.9736	0.002441	13.9736	0.003968	13.9736	0.003967	13.9736	0.000915	13.9736	0.003662	13.9736	0.002746	13.9736	0.005798	13.9736	0.004578
		13.9883	0.001922	13.9883	0.003357	13.9883	0.00061	13.9883	0.003967	13.9883	0.003967	13.9883	0.002747	13.9883	0.004273	13.9883	0.004578	13.9883	0.004882	13.9883	0.004882	13.9883	0.005493	13.9883	0.004577	13.9883	0.004578	13.9883	0.005493	13.9883	0.008545	13.9883	0.003357	13.9883	0.003052	13.9883	0.002137	13.9883	0.005798	13.9883	0.002746	13.9883	0.004883	13.9883	0.003357	13.9883	0.003357	13.9883	0.002136
		14.0029	0.001709	14.0029	0.003052	14.0029	0.003967	14.0029	0.003357	14.0029	0.006409	14.0029	0.004883	14.0029	0.006104	14.0029	0.002747	14.0029	0.003357	14.0029	0.003357	14.0029	0.004882	14.0029	0.005188	14.0029	0.005494	14.0029	0.003662	14.0029	0.005188	14.0029	0.003662	14.0029	0.002136	14.0029	0.002137	14.0029	0.011902	14.0029	0.00122	14.0029	0.004272	14.0029	0.003967	14.0029	0.004272	14.0029	0.002747
		14.0176	0.001739	14.0176	0.003357	14.0176	0.002441	14.0176	0.003357	14.0176	0.005798	14.0176	0.003662	14.0176	0.005188	14.0176	0.005188	14.0176	0.003051	14.0176	0.004882	14.0176	0.005798	14.0176	0.004577	14.0176	0.003663	14.0176	0.005798	14.0176	0.004578	14.0176	0.003662	14.0176	0.002441	14.0176	0.001526	14.0176	0.00824	14.0176	0.004272	14.0176	0.005798	14.0176	0.004577	14.0176	0.006103	14.0176	0.003662
		14.0323	0.001892	14.0323	0.005494	14.0323	0.002441	14.0323	0.002136	14.0323	0.006409	14.0323	0.003662	14.0323	0.002442	14.0323	0.002747	14.0323	0.005493	14.0323	0.003662	14.0323	0.003051	14.0323	0.003357	14.0323	0.006409	14.0323	0.004883	14.0323	0.00824	14.0323	0.004882	14.0323	0.004272	14.0323	0.002747	14.0323	0.005798	14.0323	0.004882	14.0323	0.006103	14.0323	0.004577	14.0323	0.007935	14.0323	0.004273
		14.0469	0.001709	14.0469	0.006714	14.0469	0.003967	14.0469	0.001525	14.0469	0.004578	14.0469	0.004883	14.0469	0.002747	14.0469	0.001526	14.0469	0.001831	14.0469	0.003051	14.0469	0.003662	14.0469	0.004883	14.0469	0.005188	14.0469	0.003967	14.0469	0.00763	14.0469	0.002441	14.0469	0.00061	14.0469	0.004883	14.0469	0.004272	14.0469	0.003051	14.0469	0.006103	14.0469	0.004882	14.0469	0.006714	14.0469	0.002136
		14.0616	0.001037	14.0616	0.002747	14.0616	0.004882	14.0616	0.004272	14.0616	0.004883	14.0616	0.002747	14.0616	0.004273	14.0616	0.004578	14.0616	0.003357	14.0616	0.003967	14.0616	0.003662	14.0616	0.004272	14.0616	0.007019	14.0616	0.004883	14.0616	0.005798	14.0616	0.004272	14.0616	0.002746	14.0616	0.004578	14.0616	0.005493	14.0616	0.005798	14.0616	0.003967	14.0616	0.002441	14.0616	0.001831	14.0616	0.003967
		14.0762	0.002289	14.0762	0.004883	14.0762	0.004882	14.0762	0.002136	14.0762	0.006409	14.0762	0.003357	14.0762	0.001526	14.0762	0.003968	14.0762	0.003357	14.0762	0.002746	14.0762	0.003662	14.0762	0.004577	14.0762	0.002747	14.0762	0.004272	14.0762	0.006714	14.0762	0.002136	14.0762	0.003662	14.0762	0.004883	14.0762	0.004883	14.0762	0.005493	14.0762	0.006409	14.0762	0.003967	14.0762	0.004883	14.0762	0.002747
		14.0909	0.001831	14.0909	0.003663	14.0909	0.002441	14.0909	0.003051	14.0909	0.004578	14.0909	0.002136	14.0909	0.005799	14.0909	0.001221	14.0909	0.003051	14.0909	0.003357	14.0909	0.003967	14.0909	0.006714	14.0909	0.004578	14.0909	0.003662	14.0909	0.005798	14.0909	0.004272	14.0909	0.006408	14.0909	0.001831	14.0909	0.009155	14.0909	0.005188	14.0909	0.004883	14.0909	0.003967	14.0909	0.004578	14.0909	0.001831
		14.1056	0.001892	14.1056	0.003663	14.1056	0.002441	14.1056	0.00122	14.1056	0.003662	14.1056	0.001526	14.1056	0.003052	14.1056	0.002747	14.1056	0.003051	14.1056	0.002441	14.1056	0.002746	14.1056	0.005798	14.1056	0.003663	14.1056	0.004272	14.1056	0.00885	14.1056	0.001831	14.1056	0.005188	14.1056	0.006409	14.1056	0.004577	14.1056	0.004882	14.1056	0.006103	14.1056	0.006713	14.1056	0.003052	14.1056	0.002747
		14.1202	0.00122	14.1202	0.002442	14.1202	0.004272	14.1202	0.003662	14.1202	0.003357	14.1202	0.002747	14.1202	0.006104	14.1202	0.003968	14.1202	0.004882	14.1202	0.004882	14.1202	0.005493	14.1202	0.004577	14.1202	0.005799	14.1202	0.004272	14.1202	0.007019	14.1202	0.004882	14.1202	0.004577	14.1202	0.007019	14.1202	0.007934	14.1202	0.003662	14.1202	0.004883	14.1202	0.004882	14.1202	0.002136	14.1202	0.002136
		14.1349	0.001678	14.1349	0.005799	14.1349	0.003967	14.1349	0.00061	14.1349	0.005798	14.1349	0.003052	14.1349	0.006409	14.1349	0.002137	14.1349	0.002746	14.1349	0.002746	14.1349	0.003967	14.1349	0.005798	14.1349	0.005188	14.1349	0.005493	14.1349	0.006104	14.1349	0.004882	14.1349	0.004272	14.1349	0.002747	14.1349	0.004577	14.1349	0.005798	14.1349	0.003662	14.1349	0.005798	14.1349	0.003052	14.1349	0.004273
		14.1496	0.001343	14.1496	0.001526	14.1496	0.006713	14.1496	0.003357	14.1496	0.006104	14.1496	0.002441	14.1496	0.003357	14.1496	0.004883	14.1496	0.00122	14.1496	0.004272	14.1496	0.005188	14.1496	0.005188	14.1496	0.003968	14.1496	0.004883	14.1496	0.010071	14.1496	0.002136	14.1496	0.005798	14.1496	0.003052	14.1496	0.003357	14.1496	0.003967	14.1496	0.007324	14.1496	0.002746	14.1496	0.004272	14.1496	0.001526
		14.1642	0.001282	14.1642	0.001831	14.1642	0.005798	14.1642	0.004882	14.1642	0.004273	14.1642	0.001526	14.1642	0.003968	14.1642	0.003052	14.1642	0.004577	14.1642	0.002441	14.1642	0.003051	14.1642	0.005798	14.1642	0.004578	14.1642	0.006103	14.1642	0.008545	14.1642	0.005493	14.1642	0.003967	14.1642	0.003968	14.1642	0.005493	14.1642	0.006103	14.1642	0.006103	14.1642	0.005493	14.1642	0.003662	14.1642	0.000916
		14.1789	0.001709	14.1789	0.005494	14.1789	0.003662	14.1789	0.002746	14.1789	0.005798	14.1789	0.001221	14.1789	0.002136	14.1789	0.003968	14.1789	0.003357	14.1789	0.004882	14.1789	0.006103	14.1789	0.002746	14.1789	0.005188	14.1789	0.006103	14.1789	0.005188	14.1789	0.003662	14.1789	0.004577	14.1789	0.005188	14.1789	0.005798	14.1789	0.003662	14.1789	0.005188	14.1789	0.005188	14.1789	0.002441	14.1789	0.00061
		14.1935	0.001587	14.1935	0.004273	14.1935	0.004272	14.1935	0.00122	14.1935	0.005493	14.1935	0.003052	14.1935	0.002442	14.1935	0.001526	14.1935	0.003662	14.1935	0.002441	14.1935	0.003662	14.1935	0.003052	14.1935	0.004273	14.1935	0.003967	14.1935	0.007019	14.1935	0.001831	14.1935	0.004577	14.1935	0.005188	14.1935	0.006714	14.1935	0.002441	14.1935	0.004883	14.1935	0.005798	14.1935	0.003662	14.1935	0.002442
		14.2082	0.001404	14.2082	0.003357	14.2082	0.003662	14.2082	0.003357	14.2082	0.005798	14.2082	0.003967	14.2082	0.004883	14.2082	0.003663	14.2082	0.003662	14.2082	0.005493	14.2082	0.004882	14.2082	0.004272	14.2082	0.004883	14.2082	0.003052	14.2082	0.008545	14.2082	0.002441	14.2082	0.006103	14.2082	0.003968	14.2082	0.006408	14.2082	0.003662	14.2082	0.003662	14.2082	0.003357	14.2082	0.002136	14.2082	0.003662
[truncated: 54 more rows]
[truncated: 425 more columns]

## Sheet: Figure 1b
Figure 1b
Cc1-Y48pCMF Cc	β (nm-1)	Counts		Cc1-Cc	β (nm-1)	Counts
	0.125	0			0.125	0.0294118
	0.375	0			0.375	0.205882
	0.625	0			0.625	0.529412
	0.875	0.105263			0.875	1
	1.125	0.315789			1.125	0.529412
	1.375	0.315789			1.375	0.411765
	1.625	0.210526			1.625	0.264706
	1.875	0			1.875	0.294118
[truncated: 52 more rows]

## Sheet: Figure 1c
	β (nm-1)	SD			Cc1-Cc	Cc1-Y48pCMF Cc
[truncated: 133 more rows]

[truncated: 18 more sheets: Figure 1d, Figure 2a, Figure 2b, Figure 2c, Figure 2d, Figure 3a,  Figures 3b and c, Figure 3d, Figure 3e and f, Figure 3g, Figure 4 (a - f), Figure 4h, Figure 4i, Supplementary Figure 2c, Supplementary Figure 2d, Supplementary Figure 2e, Supplementary Figure 3, Supplementary Figure 4]
